# Supplementary material for: Genomic and antigenic diversity of colonizing Klebsiella pneumoniae isolates mirrors that of invasive isolates in Blantyre, Malawi
Source: Microb Genom. 2022 Mar 18;8(3):000778. doi: 10.1099/mgen.0.000778 (PMC9176273; doi:10.1099/mgen.0.000778)
Supplement: Supplementary material 2 [file mgen-8-0778-s002.xlsx]

## Sheet: metadata_table
name	Sample_accession	Run_accession	Year	Study	Sample_source	Isolate_type	ST	O_locus	O_locus_confidence	K_locus	K_locus_confidence	ybt	clb	iuc	iro	rmpA	rmpA2	ESBL	vfdb_genes	amr_genes
34154_7_10	DASSIM38743590	ERR6057881	2017	This study	Human	Colonising	ST340	O4	Very high	KL15	Very high	0	0	0	0	0	0	1	acrA, acrB, clpV_tssH, cpsACP, dotU_tssL, entA, entB, entC, entE, entF, fepA, fepB, fepC, fepD, fepG, fes, fimA, fimB, fimC, fimD, fimE, fimF, fimG, fimH, fimI, galF, hcp_tssD, icmF_tssM, impA_tssA, iroE, KPHS_23120, mrkA, mrkB, mrkC, mrkD, mrkF, mrkH, mrkI, mrkJ, rcsA, rcsB, sciN_tssJ, tli1, tssF, tssG, vasE_tssK, VFG048736, vgrG_tssI, vipA_tssB, vipB_tssC, ybdA	Aac3_IIa, AadA1_pm, AadA2, AmpH, Aph3, Arr2, CatA2, CmlA5, CTX_M_15, DfrA14, MphA, OqxA, OqxB, OXA_10, SHV_11, SulI, SulII, TEM_1
34154_7_100	DASSIM38743612	ERR6057949	2017	This study	Human	Colonising	ST45	O2v1	Very high	KL24	Very high	1	0	0	0	0	0	1	acrA, acrB, clpV_tssH, cpsACP, dotU_tssL, entA, entB, entC, entD, entE, entF, fepA, fepB, fepC, fepD, fepG, fes, fimA, fimB, fimC, fimD, fimE, fimF, fimG, fimH, fimI, fimK, fyuA, galF, glf, gnd, hcp_tssD, iroE, irp1, irp2, manB, manC, mrkA, mrkB, mrkC, mrkD, mrkF, mrkH, mrkI, mrkJ, rcsA, rcsB, sciN_tssJ, tssF, tssG, ugd, vasE_tssK, vipA_tssB, vipB_tssC, wbbM, wbbN, wzm, wzt, ybdA, ybtA, ybtE, ybt…	Aac6Ib_cr, AadA1_pm, AmpH, Arr2, CatA2, CatB4, CmlA5, CTX_M_15, DfrA14, OqxA, OqxB, OXA_1, OXA_10, SHV_27, StrA, StrB, SulII, TEM_1
34154_7_102	DASSIM38743613	ERR6057950	2017	This study	Human	Colonising	ST340	O4	Very high	KL15	Very high	0	0	0	0	0	0	1	acrA, acrB, clpV_tssH, cpsACP, dotU_tssL, entA, entB, entC, entE, entF, fepA, fepB, fepC, fepD, fepG, fes, fimA, fimB, fimC, fimD, fimE, fimF, fimG, fimH, fimI, galF, hcp_tssD, icmF_tssM, impA_tssA, iroE, KPHS_23120, mrkA, mrkB, mrkC, mrkD, mrkF, mrkH, mrkI, mrkJ, rcsA, rcsB, sciN_tssJ, tli1, tssF, tssG, vasE_tssK, VFG048736, vgrG_tssI, vipA_tssB, vipB_tssC, ybdA	Aac3_IIa, AadA1_pm, AadA2, AmpH, Aph3, Arr2, CatA2, CmlA5, CTX_M_15, DfrA14, MphA, OqxA, OqxB, OXA_10, SHV_11, SulI, SulII, TEM_1
34154_7_103	DASSIM38743805	ERR6057951	2018	This study	Human	Colonising	ST101	O1v1	Very high	KL17	Very high	0	0	0	0	0	0	1	acrA, acrB, clpV_tssH, cpsACP, dotU_tssL, entA, entB, entC, entE, entF, fepA, fepB, fepC, fepD, fepG, fes, fimA, fimB, fimC, fimD, fimE, fimF, fimG, fimH, fimI, fimK, galF, glf, gnd, hcp_tssD, iroE, mrkA, mrkB, mrkC, mrkD, mrkF, mrkH, mrkI, mrkJ, rcsA, rcsB, sciN_tssJ, tssF, tssG, ugd, vasE_tssK, vipB_tssC, wbbM, wbbN, wzm, wzt, ybdA	AmpH, CTX_M_15, DfrA14, OqxA, OqxB, Qnr_S1, SHV_28, StrA, StrB, SulII, TEM_1, TetA
34154_7_104	DASSIM38743709	ERR6057952	2017	This study	Human	Colonising	ST152	O4	Very high	KL149	Very high	0	0	0	0	0	0	1	acrA, acrB, cpsACP, entA, entB, entC, entD, entE, entF, fepA, fepB, fepC, fepD, fepG, fes, fimA, fimB, fimC, fimD, fimE, fimF, fimG, fimH, fimI, fimK, galF, gnd, iroE, mrkA, mrkB, mrkC, mrkD, mrkF, mrkH, mrkI, mrkJ, rcsA, rcsB, sciN_tssJ, tssF, tssG, ugd, ybdA	Aac3_IIa, Aac6Ib_cr, AadA16, AmpH, Arr3, CatA1, CatB4, CTX_M_15, DfrA27, OqxA, OqxB, OXA_1, SHV_1, StrA, StrB, SulI, SulII, TEM_1
34154_7_105	DASSIM38743710	ERR6057953	2017	This study	Human	Colonising	ST34	O2v2	Very high	KL23	Good	0	0	0	0	0	0	1	acrA, acrB, cpsACP, entA, entB, entC, entE, entF, fepA, fepB, fepC, fepD, fepG, fes, galF, glf, gnd, iroE, kfoC, rcsA, rcsB, ugd, wbbM, wbbN, wbbO, wzm, wzt, ybdA	Aac3_IId, AmpH, CatA2, CTX_M_15, DfrA30, OqxA, OqxB, SHV_26, SulII, TEM_1
34154_7_106	DASSIM38743806	ERR6057954	2018	This study	Human	Colonising	ST14	O1v1	Very high	KL2	Very high	1	0	0	0	0	0	1	acrA, acrB, clpV_tssH, cpsACP, dotU_tssL, entA, entB, entC, entE, entF, fepA, fepB, fepC, fepD, fepG, fes, fimA, fimB, fimC, fimD, fimE, fimF, fimG, fimH, fimI, fimK, fyuA, galF, glf, gnd, hcp_tssD, iroE, irp1, irp2, manB, manC, mrkA, mrkB, mrkC, mrkD, mrkF, mrkH, mrkI, mrkJ, rcsA, rcsB, sciN_tssJ, tssF, tssG, ugd, vasE_tssK, vipA_tssB, vipB_tssC, wbbM, wbbN, wzm, wzt, ybdA, ybtA, ybtE, ybtP, ybt…	Aac3_IIa, Aac6Ib_cr, AadA1_pm, AmpH, Arr2, CatA2, CatB4, CmlA5, CTX_M_15, DfrA14, OqxA, OqxB, OXA_1, OXA_10, SHV_28, StrA, StrB, SulII, TEM_1
34154_7_108	DASSIM38743614	ERR6057955	2017	This study	Human	Colonising	ST607	O1v1	Very high	KL25	High	1	0	0	0	0	0	1	acrA, acrB, clpV_tssH, cpsACP, dotU_tssL, entA, entB, entC, entE, entF, fepA, fepB, fepC, fepD, fepG, fes, fimA, fimB, fimC, fimD, fimE, fimF, fimG, fimH, fimI, fimK, fyuA, galF, glf, gnd, hcp_tssD, iroE, irp1, irp2, mrkA, mrkB, mrkC, mrkD, mrkF, mrkH, mrkI, mrkJ, rcsA, rcsB, sciN_tssJ, tssF, tssG, ugd, vasE_tssK, vipB_tssC, wbbM, wbbN, wzm, wzt, ybdA, ybtA, ybtE, ybtP, ybtQ, ybtS, ybtT, ybtU, yb…	Aac3_IIa, Aac6Ib_cr, AadA16, AmpH, Arr3, CatA2, CTX_M_15, DfrA27, OqxA, OqxB, SHV_65, StrA, StrB, SulI, SulII, TEM_1, TetD
34154_7_11	DASSIM38743782	ERR6057882	2018	This study	Human	Colonising	ST35	O1v1	Very high	KL16	Very high	1	0	0	0	0	0	1	acrA, acrB, clpV_tssH, cpsACP, dotU_tssL, entA, entB, entC, entE, entF, fepA, fepB, fepC, fepD, fepG, fes, fimA, fimB, fimC, fimD, fimE, fimF, fimG, fimH, fimI, fimK, fyuA, galF, glf, gnd, hcp_tssD, icmF_tssM, iroE, irp1, irp2, KPHS_23120, manB, manC, mrkA, mrkB, mrkC, mrkD, mrkF, mrkH, mrkI, mrkJ, rcsA, rcsB, sciN_tssJ, tssF, tssG, ugd, vasE_tssK, vgrG_tssI, vipA_tssB, vipB_tssC, wbbM, wbbN, wzm…	Aac3_IId, AmpH, CatA2, CTX_M_15, DfrA30, OqxA, OqxB, SHV_33, SulII, TEM_1
34154_7_110	DASSIM38743615	ERR6057956	2017	This study	Human	Colonising	ST736	O5	High	KL115	Very high	0	0	0	0	0	0	1	acrA, acrB, clpV_tssH, cpsACP, dotU_tssL, entA, entB, entC, entD, entE, entF, fepA, fepB, fepC, fepD, fepG, fimA, fimC, fimG, fimH, galF, gnd, hcp_tssD, KPHS_23120, manC, mrkA, mrkB, mrkC, mrkD, mrkH, rcsB, sciN_tssJ, tli1, tssF, tssG, ugd, vasE_tssK, vgrG_tssI, vipA_tssB, ybdA	Aac3_IIa, AadA1, AmpH, Arr2, CatA2, CmlA5, CTX_M_15, DfrA1, DfrA14, OKP_B_4, OqxA, OqxB, OXA_10, SulI, SulII
34154_7_112	DASSIM38743807	ERR6057958	2018	This study	Human	Colonising	ST1427	OL101	Good	KL67	Good	0	0	0	0	0	0	1	acrA, acrB, clpV_tssH, cpsACP, dotU_tssL, entA, entB, entC, entE, entF, fepA, fepB, fepC, fepD, fepG, fes, fimA, fimB, fimC, fimD, fimE, fimF, fimG, fimH, fimI, fimK, galF, gnd, hcp_tssD, icmF_tssM, iroE, KPHS_23120, manC, mrkA, mrkB, mrkC, mrkD, mrkF, mrkH, mrkI, mrkJ, rcsA, rcsB, sciN_tssJ, tli1, tssF, tssG, ugd, vasE_tssK, vgrG_tssI, vipA_tssB, vipB_tssC, ybdA	Aac3_IIa, Aac6Ib_cr, AmpH, CatB4, CTX_M_15, DfrA14, OqxA, OqxB, OXA_1, SHV_89, StrA, StrB, SulII, TEM_1, TetA
34154_7_116	DASSIM38743616	ERR6057961	2017	This study	Human	Colonising	ST340	O4	Very high	KL15	Very high	0	0	0	0	0	0	1	acrA, acrB, clpV_tssH, cpsACP, dotU_tssL, entA, entB, entC, entE, entF, fepA, fepB, fepC, fepD, fepG, fes, fimA, fimB, fimC, fimD, fimE, fimF, fimG, fimH, fimI, galF, hcp_tssD, icmF_tssM, impA_tssA, iroE, KPHS_23120, mrkA, mrkB, mrkC, mrkD, mrkF, mrkH, mrkI, mrkJ, rcsA, rcsB, sciN_tssJ, tli1, tssF, tssG, vasE_tssK, VFG048736, vgrG_tssI, vipA_tssB, vipB_tssC, ybdA	Aac3_IIa, AmpH, CTX_M_15, DfrA14, OqxA, OqxB, SHV_11, StrA, StrB, SulII, TEM_1, TetD
34154_7_118	DASSIM38743617	ERR6057962	2017	This study	Human	Colonising	ST14	O1v1	Very high	KL2	Very high	0	0	0	0	0	0	1	acrA, acrB, clpV_tssH, cpsACP, dotU_tssL, entA, entB, entC, entE, entF, fepA, fepB, fepC, fepD, fepG, fes, fimA, fimB, fimC, fimD, fimE, fimF, fimG, fimH, fimI, fimK, galF, glf, gnd, hcp_tssD, iroE, manB, manC, mrkA, mrkB, mrkC, mrkD, mrkF, mrkH, mrkI, mrkJ, rcsA, rcsB, sciN_tssJ, tssF, tssG, ugd, vasE_tssK, vipA_tssB, vipB_tssC, wbbM, wbbN, wzm, wzt, ybdA	Aac3_IId, AmpH, CatA2, CTX_M_15, DfrA30, OqxA, OqxB, SHV_28, SulII, TEM_1
34154_7_119	DASSIM38743713	ERR6057963	2017	This study	Human	Colonising	ST54	O3b	Good	KL14	Very high	0	0	0	0	0	0	1	acrA, acrB, clpV_tssH, dotU_tssL, entA, entB, entC, entE, entF, fepA, fepB, fepC, fepD, fepG, fes, fimA, fimB, fimC, fimD, fimE, fimF, fimG, fimH, fimI, fimK, galF, gnd, hcp_tssD, iroE, mrkA, mrkB, mrkC, mrkD, mrkF, mrkH, mrkI, mrkJ, rcsA, rcsB, ugd, vasE_tssK, vipA_tssB, vipB_tssC, ybdA	Aac3_IId, AmpH, CatA1, CTX_M_15, DfrA30, OqxA, OqxB, SHV_80, SulII, TEM_1, TetD
34154_7_12	DASSIM38743686	ERR6057883	2017	This study	Human	Colonising	ST340	O4	Very high	KL15	Very high	0	0	0	0	0	0	1	acrA, acrB, clpV_tssH, cpsACP, dotU_tssL, entA, entB, entC, entE, entF, fepA, fepB, fepC, fepD, fepG, fes, fimA, fimB, fimC, fimD, fimE, fimF, fimG, fimH, fimI, galF, hcp_tssD, icmF_tssM, impA_tssA, iroE, KPHS_23120, mrkA, mrkB, mrkC, mrkD, mrkF, mrkH, mrkI, mrkJ, rcsA, rcsB, sciN_tssJ, tli1, tssF, tssG, vasE_tssK, VFG048736, vgrG_tssI, vipA_tssB, vipB_tssC, ybdA	Aac3_IIa, AadA1_pm, AadA2, AmpH, Aph3, Arr2, CatA2, CmlA5, CTX_M_15, DfrA14, MphA, OqxA, OqxB, OXA_10, SHV_11, SulI, SulII, TEM_1
34154_7_122	DASSIM38743618	ERR6057965	2017	This study	Human	Colonising	ST219	O1v1	Very high	KL114	Very high	0	0	0	0	0	0	1	acrA, acrB, clpV_tssH, cpsACP, dotU_tssL, entA, entB, entC, entE, entF, fepA, fepB, fepC, fepD, fepG, fes, fimA, fimB, fimC, fimD, fimE, fimF, fimG, fimH, fimI, fimK, galF, glf, gnd, hcp_tssD, iroE, manB, manC, mrkA, mrkB, mrkC, mrkD, mrkF, mrkH, mrkI, mrkJ, rcsA, rcsB, sciN_tssJ, tssF, tssG, ugd, vasE_tssK, wbbM, wbbN, wzm, wzt, yagZ_ecpA, ybdA	AadA17, AadA2, AmpH, Aph3, CatA2, CTX_M_15, DfrA12, MphA, OqxA, OqxB, Qnr_S1, SHV_98, StrA, StrB, SulI, SulII, TetA
34154_7_123	DASSIM38743714	ERR6057966	2018	This study	Human	Colonising	ST340	O4	Very high	KL15	Very high	0	0	0	0	0	0	1	acrA, acrB, clpV_tssH, cpsACP, dotU_tssL, entA, entB, entC, entE, entF, fepA, fepB, fepC, fepD, fepG, fes, fimA, fimB, fimC, fimD, fimF, fimG, fimH, fimI, galF, hcp_tssD, icmF_tssM, impA_tssA, iroE, KPHS_23120, mrkA, mrkB, mrkC, mrkD, mrkF, mrkH, mrkJ, rcsA, rcsB, sciN_tssJ, tli1, tssF, tssG, vasE_tssK, VFG048736, vgrG_tssI, vipA_tssB, vipB_tssC, ybdA	Aac3_IIa, Aac6Ib_cr, AadA1_pm, AmpH, Arr2, CatA2, CmlA5, CTX_M_15, DfrA14, OqxA, OqxB, OXA_10, SHV_11, SulII
34154_7_125	DASSIM38743619	ERR6057968	2017	This study	Human	Colonising	Novel	O1v2	Very high	KL57	Very high	0	0	0	0	0	0	1	acrA, acrB, clpV_tssH, cpsACP, dotU_tssL, entA, entB, entC, entE, entF, fepA, fepB, fepC, fepD, fepG, fes, fimA, fimB, fimC, fimD, fimE, fimF, fimG, fimH, fimK, galF, glf, gnd, hcp_tssD, icmF_tssM, iroE, kfoC, KPHS_23120, manB, manC, mrkA, mrkB, mrkC, mrkD, mrkF, mrkH, mrkI, mrkJ, rcsA, rcsB, sciN_tssJ, tli1, tssF, tssG, ugd, vasE_tssK, vgrG_tssI, vipB_tssC, wbbM, wbbN, wbbO, wzm, wzt, ybdA	Aac6Ib_cr, AadA16, AmpH, Arr3, CTX_M_15, DfrA27, OqxA, OqxB, QnrB6, SHV_75, StrA, StrB, SulI, SulII, TEM_1
34154_7_13	DASSIM38743783	ERR6057884	2018	This study	Human	Colonising	ST1193	O2v1	Very high	KL22	Low	0	0	0	0	0	0	1	acrA, acrB, clpV_tssH, cpsACP, dotU_tssL, entA, entB, entC, entE, entF, fepA, fepB, fepC, fepD, fepG, fes, fimA, fimB, fimC, fimD, fimE, fimF, fimG, fimH, fimI, fimK, galF, glf, hcp_tssD, iroE, mrkA, mrkB, mrkC, mrkD, mrkF, mrkH, mrkI, mrkJ, rcsA, rcsB, sciN_tssJ, tssF, tssG, ugd, vasE_tssK, vipA_tssB, vipB_tssC, wbbM, wbbN, wzm, wzt, ybdA	Aac3_IIa, Aac6Ib_cr, AadA17, AadA2, AmpH, CatA2, CatB4, CTX_M_15, DfrA12, MphA, OqxA, OqxB, OXA_1, Qnr_S1, SHV_75, StrA, StrB, SulI, SulII, TEM_1, TetA
34154_7_130	DASSIM38743620	ERR6057971	2017	This study	Human	Colonising	ST152	O4	Very high	KL149	Very high	1	0	0	0	0	0	1	acrA, acrB, cpsACP, entA, entB, entC, entD, entE, entF, fepA, fepB, fepC, fepD, fepG, fes, fimA, fimB, fimC, fimD, fimE, fimF, fimG, fimH, fimI, fimK, fyuA, galF, gnd, iroE, irp1, irp2, mrkA, mrkB, mrkC, mrkD, mrkF, mrkH, mrkI, mrkJ, rcsA, rcsB, sciN_tssJ, tssF, tssG, ugd, ybdA, ybtA, ybtE, ybtP, ybtQ, ybtS, ybtT, ybtU, ybtX	Aac3_IIa, Aac6Ib_cr, AadA16, AmpH, Arr3, CatA1, CatB4, CTX_M_15, DfrA27, MphA, OqxA, OqxB, OXA_1, QnrB6, SHV_187, SHV_38, StrA, StrB, SulI, SulII, TEM_1, TetD
34154_7_131	DASSIM38743716	ERR6057972	2017	This study	Human	Colonising	ST392	O4	Very high	KL27	Very high	0	0	0	0	0	0	1	acrA, acrB, clpV_tssH, cpsACP, dotU_tssL, entA, entB, entC, entE, entF, fepA, fepB, fepC, fepD, fepG, fes, fimA, fimB, fimC, fimD, fimE, fimF, fimG, fimH, fimI, fimK, galF, gnd, hcp_tssD, icmF_tssM, iroE, KPHS_23120, mrkA, mrkB, mrkC, mrkD, mrkF, mrkH, mrkI, mrkJ, rcsA, rcsB, sciN_tssJ, tli1, tssF, tssG, ugd, vasE_tssK, vgrG_tssI, vipA_tssB, vipB_tssC, yagZ_ecpA, ybdA	Aac3_IIa, Aac6Ib_cr, AmpH, CatB4, CTX_M_15, DfrA14, OqxA, OqxB, OXA_1, SHV_67, StrA, StrB, SulII, TEM_1, TetA
34154_7_134	DASSIM38743717	ERR6057975	2017	This study	Human	Colonising	ST14	O1v1	Very high	KL2	Very high	0	0	0	0	0	0	1	acrA, acrB, clpV_tssH, cpsACP, dotU_tssL, entA, entB, entC, entE, entF, fepA, fepB, fepC, fepD, fepG, fes, fimA, fimB, fimC, fimD, fimE, fimF, fimG, fimH, fimI, fimK, galF, glf, gnd, hcp_tssD, iroE, manB, manC, mrkA, mrkB, mrkC, mrkD, mrkF, mrkH, mrkI, mrkJ, rcsA, rcsB, sciN_tssJ, tssF, tssG, ugd, vasE_tssK, vipA_tssB, vipB_tssC, wbbM, wbbN, wzm, wzt, yagZ_ecpA, ybdA	Aac3_IId, AmpH, CTX_M_15, DfrA30, DfrA7, OqxA, OqxB, SHV_1, StrA, StrB, SulI, SulII, TEM_1, TetD
34154_7_136	DASSIM38743621	ERR6057976	2017	This study	Human	Colonising	ST152	O4	Very high	KL149	Very high	1	0	0	0	0	0	1	acrA, acrB, cpsACP, entA, entB, entC, entD, entE, entF, fepA, fepB, fepC, fepD, fepG, fes, fimA, fimB, fimC, fimD, fimE, fimF, fimG, fimH, fimI, fimK, fyuA, galF, gnd, iroE, irp1, irp2, mrkA, mrkB, mrkC, mrkD, mrkF, mrkH, mrkI, mrkJ, rcsA, rcsB, sciN_tssJ, tssF, tssG, ugd, ybdA, ybtA, ybtE, ybtP, ybtQ, ybtS, ybtT, ybtU, ybtX	Aac3_IIa, Aac6Ib_cr, AadA16, AmpH, Arr3, CatA1, CatB4, CTX_M_15, DfrA27, MphA, OqxA, OqxB, OXA_1, QnrB6, SHV_187, SHV_38, StrA, StrB, SulI, SulII, TEM_1, TetD
34154_7_138	DASSIM38743622	ERR6057977	2017	This study	Human	Colonising	ST152	O4	Very high	KL149	Very high	1	0	0	0	0	0	1	acrA, acrB, cpsACP, entA, entB, entC, entD, entE, entF, fepA, fepB, fepC, fepD, fepG, fes, fimA, fimB, fimC, fimD, fimE, fimF, fimG, fimH, fimI, fimK, fyuA, galF, gnd, iroE, irp1, irp2, mrkA, mrkB, mrkC, mrkD, mrkF, mrkH, mrkI, mrkJ, rcsA, rcsB, sciN_tssJ, tssF, tssG, ugd, ybdA, ybtA, ybtE, ybtP, ybtQ, ybtS, ybtT, ybtU, ybtX	Aac3_IIa, Aac6Ib_cr, AadA16, AmpH, Arr3, CatA1, CatB4, CTX_M_15, DfrA27, MphA, OqxA, OqxB, OXA_1, QnrB6, SHV_187, SHV_38, StrA, StrB, SulI, SulII, TEM_1, TetD
34154_7_14	DASSIM38743687	ERR6057885	2017	This study	Human	Colonising	ST716	O2v1	Very high	KL110	Very high	0	0	0	0	0	0	1	acrA, acrB, clpV_tssH, cpsACP, dotU_tssL, entA, entB, entC, entD, entE, entF, fepA, fepB, fepC, fepD, fepG, fes, fimA, fimB, fimC, fimD, fimE, fimF, fimG, fimH, fimI, fimK, galF, glf, gnd, hcp_tssD, iroE, manB, manC, mrkA, mrkB, mrkC, mrkD, mrkF, mrkH, mrkI, mrkJ, rcsA, rcsB, sciN_tssJ, tssF, tssG, ugd, vasE_tssK, vipA_tssB, vipB_tssC, wbbM, wbbN, wzm, wzt, ybdA	AmpH, CTX_M_15, DfrA14, OqxA, OqxB, Qnr_S1, SHV_27, StrA, StrB, SulII, TEM_1, TetA
34154_7_140	DASSIM38743718	ERR6057979	2017	This study	Human	Colonising	ST17	OL104	Very high	KL107	None	0	0	0	0	0	0	1	acrA, acrB, clpV_tssH, dotU_tssL, entA, entB, entC, entD, entE, entF, fepA, fepB, fepC, fepD, fepG, fes, fimA, fimB, fimC, fimD, fimE, fimF, fimG, fimH, fimI, fimK, hcp_tssD, iroE, mrkA, mrkB, mrkC, mrkD, mrkF, mrkH, mrkI, mrkJ, rcsA, rcsB, sciN_tssJ, tssF, tssG, vasE_tssK, vipA_tssB, vipB_tssC, ybdA	Aac6_Ib, AmpH, CTX_M_15, DfrA14, OqxA, OqxB, Qnr_S1, SHV_98, TEM_90
34154_7_142	DASSIM38743719	ERR6057981	2017	This study	Human	Colonising	ST45	O2v1	Very high	KL24	Very high	1	0	0	0	0	0	1	acrA, acrB, clpV_tssH, cpsACP, dotU_tssL, entA, entB, entC, entD, entE, entF, fepA, fepB, fepC, fepD, fepG, fes, fimA, fimB, fimC, fimD, fimE, fimF, fimG, fimH, fimI, fimK, fyuA, galF, glf, gnd, hcp_tssD, iroE, irp1, irp2, manB, manC, mrkA, mrkB, mrkC, mrkD, mrkF, mrkH, mrkI, mrkJ, rcsA, rcsB, sciN_tssJ, tssF, tssG, ugd, vasE_tssK, vipA_tssB, vipB_tssC, wbbM, wbbN, wzm, wzt, ybdA, ybtA, ybtE, ybt…	Aac6Ib_cr, AmpH, CatB4, CTX_M_15, DfrA14, OqxA, OqxB, OXA_1, SHV_27, StrA, StrB, SulII, TEM_1
34154_7_144	DASSIM38743623	ERR6057982	2017	This study	Human	Colonising	ST25	O2v2	Very high	KL2	Very high	1	0	0	0	0	0	1	acrA, acrB, clpV_tssH, cpsACP, dotU_tssL, entA, entB, entC, entE, entF, fepA, fepB, fepC, fepD, fepG, fes, fimA, fimB, fimC, fimD, fimE, fimF, fimG, fimH, fimI, fimK, fyuA, galF, glf, gnd, hcp_tssD, icmF_tssM, iroE, irp1, irp2, kfoC, KPHS_23120, manB, manC, mrkA, mrkB, mrkC, mrkD, mrkF, mrkH, mrkI, mrkJ, rcsB, sciN_tssJ, tli1, tssF, tssG, ugd, vasE_tssK, vgrG_tssI, vipA_tssB, vipB_tssC, wbbM, wbb…	Aac3_IIa, Aac6Ib_cr, AmpH, Aph3, CatB4, CTX_M_15, DfrA14, MphA, OXA_1, SHV_81, StrA, StrB, SulII, TEM_1
34154_7_146	DASSIM38743624	ERR6057983	2018	This study	Human	Colonising	ST3717	O1v2	Very high	KL57	Very high	0	0	0	0	0	0	1	acrA, acrB, clpV_tssH, cpsACP, dotU_tssL, entA, entB, entC, entE, entF, fepA, fepB, fepC, fepD, fepG, fes, fimA, fimB, fimC, fimD, fimE, fimF, fimG, fimH, fimK, galF, glf, gnd, hcp_tssD, icmF_tssM, iroE, kfoC, KPHS_23120, manB, manC, mrkA, mrkB, mrkC, mrkD, mrkF, mrkH, mrkI, mrkJ, rcsA, rcsB, sciN_tssJ, tli1, tssF, tssG, ugd, vasE_tssK, vgrG_tssI, vipB_tssC, wbbM, wbbN, wbbO, wzm, wzt, yagZ_ecpA,…	Aac6Ib_cr, AadA16, AmpH, Arr3, CTX_M_15, DfrA27, OqxA, OqxB, QnrB6, SHV_75, StrA, StrB, SulI, SulII, TEM_1
34154_7_148	DASSIM38743720	ERR6057985	2017	This study	Human	Colonising	ST307	O2v2	Very high	KL102	Very high	1	0	0	0	0	0	1	acrA, acrB, clpV_tssH, cpsACP, dotU_tssL, entA, entB, entC, entE, entF, fepA, fepB, fepC, fepD, fepG, fes, fimA, fimB, fimC, fimD, fimE, fimF, fimG, fimH, fimK, fyuA, galF, glf, gnd, hcp_tssD, icmF_tssM, iroE, irp1, irp2, kfoC, KPHS_23120, mrkA, mrkB, mrkC, mrkD, mrkF, mrkH, mrkI, mrkJ, rcsA, rcsB, sciN_tssJ, tli1, tssF, tssG, ugd, vasE_tssK, vgrG_tssI, vipA_tssB, wbbM, wbbN, wbbO, wzm, wzt, ybdA…	Aac3_IIa, Aac6Ib_cr, AmpH, CatB4, CTX_M_15, DfrA14, OqxA, OqxB, OXA_1, SHV_28, StrA, StrB, SulII, TEM_1, TetA
34154_7_150	DASSIM38743625	ERR6057986	2018	This study	Human	Colonising	ST340	O4	Very high	KL39	None	1	0	0	0	0	0	1	acrA, acrB, clpV_tssH, cpsACP, dotU_tssL, entA, entB, entC, entE, entF, fepA, fepB, fepC, fepD, fepG, fes, fimA, fimB, fimC, fimD, fimE, fimF, fimG, fimH, fimI, fyuA, galF, glf, gnd, hcp_tssD, icmF_tssM, impA_tssA, iroE, irp1, irp2, kfoC, KPHS_23120, manB, manC, mrkA, mrkB, mrkC, mrkD, mrkF, mrkH, mrkI, mrkJ, rcsA, rcsB, sciN_tssJ, tli1, tssF, tssG, ugd, vasE_tssK, VFG048736, vgrG_tssI, vipA_tssB…	Aac3_IIa, Aac6Ib_cr, AmpH, CatB4, CTX_M_15, DfrA14, OqxA, OqxB, OXA_1, SHV_11, StrA, StrB, SulII, TEM_1, TetA, TetD
34154_7_152	DASSIM38743721	ERR6057988	2017	This study	Human	Colonising	ST1777	O3b	Very high	KL111	Very high	0	0	0	0	0	0	1	acrA, acrB, clpV_tssH, cpsACP, dotU_tssL, entA, entB, entC, entE, entF, fepA, fepB, fepC, fepD, fepG, fes, fimA, fimB, fimC, fimD, fimE, fimF, fimG, fimH, fimI, fimK, galF, gnd, hcp_tssD, icmF_tssM, iroE, KPHS_23120, manC, mrkA, mrkB, mrkC, mrkD, mrkF, mrkH, mrkI, mrkJ, rcsA, rcsB, sciN_tssJ, tli1, tssF, tssG, ugd, vasE_tssK, vgrG_tssI, vipA_tssB, vipB_tssC, yagZ_ecpA, ybdA	Aac3_IIa, Aac6Ib_cr, AadA16, AmpH, Arr3, CatA2, CTX_M_15, DfrA27, OqxA, OqxB, QnrB6, SCO_1, SHV_80, StrA, StrB, SulI, SulII, TEM_1, TetD
34154_7_153	DASSIM38743626	ERR6057989	2018	This study	Human	Colonising	ST1582	O5	Very high	KL123	Good	0	0	0	0	0	0	1	acrA, acrB, clpV_tssH, cpsACP, dotU_tssL, entB, entC, entD, entE, entF, fepA, fepB, fepC, fepD, fepG, fes, fimA, fimC, fimD, fimF, fimG, fimH, fimI, fimK, galF, gnd, hcp_tssD, manC, mrkA, mrkB, mrkC, mrkD, mrkF, mrkI, mrkJ, rcsB, sciN_tssJ, tssF, tssG, ugd, vasE_tssK, vipA_tssB, vipB_tssC, ybdA	Aac3_IId, Aac6Ib_cr, AadA17, AadA2, AmpH, Aph3, CatA2, CatB4, CTX_M_15, DfrA12, LEN_22, MphA, OqxA, OqxB, OXA_1, StrA, StrB, SulI, SulII, TEM_1, TetB
34154_7_155	DASSIM38743722	ERR6057991	2018	This study	Human	Colonising	ST2176	O3b	Very high	KL151	Very high	0	0	0	0	0	0	1	acrA, acrB, clpV_tssH, cpsACP, dotU_tssL, entA, entB, entC, entE, entF, fepA, fepB, fepC, fepD, fepG, fes, fimA, fimB, fimC, fimD, fimE, fimF, fimG, fimH, fimI, fimK, galF, gnd, hcp_tssD, iroE, manC, mrkA, mrkB, mrkC, mrkD, mrkF, mrkH, mrkI, mrkJ, rcsA, rcsB, sciN_tssJ, tssF, tssG, ugd, vasE_tssK, vipA_tssB, vipB_tssC, ybdA	Aac3_IId, AmpH, CatA1, DfrA5, LAP_2, OqxA, OqxB, Qnr_S1, SHV_41, StrA, StrB, SulII, TetD
34154_7_158	DASSIM38743627	ERR6057992	2018	This study	Human	Colonising	ST392	O4	Very high	KL27	Very high	0	0	0	0	0	0	1	acrA, acrB, clpV_tssH, cpsACP, dotU_tssL, entA, entB, entC, entE, entF, fepA, fepB, fepC, fepD, fepG, fes, fimA, fimB, fimC, fimD, fimE, fimF, fimG, fimH, fimI, fimK, galF, gnd, hcp_tssD, icmF_tssM, iroE, KPHS_23120, mrkA, mrkB, mrkC, mrkD, mrkF, mrkH, mrkI, mrkJ, rcsA, rcsB, sciN_tssJ, tli1, tssF, tssG, ugd, vasE_tssK, vgrG_tssI, vipA_tssB, vipB_tssC, ybdA	Aac3_IIa, Aac6Ib_cr, AmpH, CatB4, CTX_M_15, DfrA14, OqxA, OqxB, OXA_1, SHV_67, StrA, StrB, SulII, TEM_1, TetA
34154_7_16	DASSIM38743591	ERR6057886	2017	This study	Human	Colonising	ST432	O2v1	Very high	KL62	Very high	0	0	0	0	0	0	1	acrA, acrB, clpV_tssH, cpsACP, dotU_tssL, entA, entB, entC, entE, entF, fepA, fepB, fepC, fepD, fepG, fes, fimA, fimB, fimC, fimD, fimE, fimF, fimG, fimH, fimI, fimK, galF, glf, gnd, hcp_tssD, iroE, manB, manC, mrkA, mrkB, mrkC, mrkD, mrkF, mrkH, mrkI, mrkJ, rcsA, rcsB, sciN_tssJ, tssF, tssG, ugd, vasE_tssK, vipA_tssB, vipB_tssC, wbbM, wbbN, wzm, wzt, ybdA	AmpH, CTX_M_14, DfrA1, LAP_2, OqxA, OqxB, Qnr_S1, SHV_60, StrA, StrB, SulI, SulII, TEM_1, TetA
34154_7_160	DASSIM38743723	ERR6057994	2018	This study	Human	Colonising	ST15	O1v1	Very high	KL112	Very high	1	0	0	0	0	0	1	acrA, acrB, clpV_tssH, cpsACP, dotU_tssL, entA, entB, entC, entE, entF, fepA, fepB, fepC, fepD, fepG, fes, fimA, fimB, fimC, fimD, fimE, fimF, fimG, fimH, fimI, fimK, fyuA, galF, glf, gnd, hcp_tssD, iroE, irp1, irp2, manB, manC, mrkA, mrkB, mrkC, mrkD, mrkF, mrkH, mrkI, mrkJ, rcsA, rcsB, sciN_tssJ, tssF, tssG, ugd, vasE_tssK, vipA_tssB, vipB_tssC, wbbM, wbbN, wzm, wzt, ybdA, ybtA, ybtE, ybtP, ybt…	Aac3_IIa, Aac6Ib_cr, AmpH, CatB4, CTX_M_15, DfrA14, OqxA, OqxB, OXA_1, SHV_28, StrA, StrB, SulII, TEM_1
34154_7_162	DASSIM38743724	ERR6057996	2018	This study	Human	Colonising	ST789	O1v1	Very high	KL18	Very high	0	0	0	0	0	0	1	acrA, acrB, clpV_tssH, cpsACP, dotU_tssL, entA, entB, entC, entD, entE, entF, fepA, fepB, fepC, fepD, fepG, fes, fimA, fimB, fimC, fimD, fimE, fimF, fimG, fimH, fimI, fimK, galF, glf, gnd, hcp_tssD, icmF_tssM, iroE, KPHS_23120, mrkA, mrkB, mrkC, mrkD, mrkF, mrkH, mrkI, mrkJ, rcsA, rcsB, sciN_tssJ, tli1, tssF, tssG, ugd, vasE_tssK, vgrG_tssI, vipA_tssB, vipB_tssC, wbbM, wbbN, wzm, wzt, ybdA	AmpH, DfrA5, OqxA, OqxB, SHV_12, StrA, StrB, SulII
34154_7_164	DASSIM38743628	ERR6057997	2017	This study	Human	Colonising	ST15	O1v1	Very high	KL48	High	1	0	0	0	0	0	1	acrA, acrB, clpV_tssH, cpsACP, dotU_tssL, entA, entB, entC, entE, entF, fepA, fepB, fepC, fepD, fepG, fes, fimA, fimB, fimC, fimD, fimE, fimF, fimG, fimH, fimI, fimK, fyuA, galF, glf, gnd, hcp_tssD, iroE, irp1, irp2, mrkA, mrkB, mrkC, mrkD, mrkF, mrkH, mrkI, mrkJ, rcsA, rcsB, sciN_tssJ, tssF, tssG, ugd, vasE_tssK, vipA_tssB, vipB_tssC, wbbM, wbbN, wzm, wzt, yagZ_ecpA, ybdA, ybtA, ybtE, ybtP, ybtQ…	Aac3_IIa, Aac6Ib_cr, AadA1, AmpH, CatB4, CTX_M_15, DfrA15, OqxA, OqxB, OXA_1, QnrB2, SCO_1, SHV_28, StrA, StrB, SulI, SulII, TEM_1, TetD
34154_7_166	DASSIM38743629	ERR6057998	2017	This study	Human	Colonising	ST340	O4	Very high	KL15	Very high	0	0	0	0	0	0	1	acrA, acrB, clpV_tssH, cpsACP, dotU_tssL, entA, entB, entC, entE, entF, fepA, fepB, fepC, fepD, fepG, fes, fimA, fimB, fimC, fimD, fimE, fimF, fimG, fimH, fimI, galF, hcp_tssD, icmF_tssM, impA_tssA, iroE, KPHS_23120, mrkA, mrkB, mrkC, mrkD, mrkF, mrkH, mrkI, mrkJ, rcsA, rcsB, sciN_tssJ, tli1, tssF, tssG, vasE_tssK, VFG048736, vgrG_tssI, vipA_tssB, vipB_tssC, ybdA	Aac3_IIa, AadA1_pm, AadA2, AmpH, Arr2, CatA2, CmlA5, CTX_M_15, DfrA14, MphA, OqxA, OqxB, OXA_10, SHV_11, SulI, SulII, TEM_1
34154_7_168	DASSIM38743725	ERR6058000	2018	This study	Human	Colonising	ST280	O2v2	Good	KL23	Very high	0	0	0	0	0	0	1	acrA, acrB, clpV_tssH, cpsACP, dotU_tssL, entA, entB, entC, entE, entF, fepA, fepB, fepC, fepD, fepG, fes, fimA, fimB, fimC, fimD, fimE, fimF, fimG, fimH, fimI, fimK, galF, glf, gnd, hcp_tssD, icmF_tssM, iroE, kfoC, KPHS_23120, mrkA, mrkB, mrkC, mrkD, mrkF, mrkH, mrkI, mrkJ, rcsA, rcsB, sciN_tssJ, tli1, tssF, tssG, ugd, vasE_tssK, vgrG_tssI, vipA_tssB, vipB_tssC, wbbM, wbbN, wbbO, wzm, wzt, ybdA	Aac3_IId, AmpH, CatA2, CTX_M_15, DfrA14, DfrA30, OqxA, OqxB, SHV_27, SulII, TEM_1
34154_7_172	DASSIM38743630	ERR6058003	2017	This study	Human	Colonising	ST14	O1v1	Very high	KL2	Very high	0	0	0	0	0	0	1	acrA, acrB, clpV_tssH, cpsACP, dotU_tssL, entA, entB, entC, entE, entF, fepA, fepB, fepC, fepD, fepG, fes, fimA, fimB, fimC, fimD, fimE, fimF, fimG, fimH, fimI, fimK, galF, glf, gnd, hcp_tssD, iroE, manB, manC, mrkA, mrkB, mrkC, mrkD, mrkF, mrkH, mrkI, mrkJ, rcsA, rcsB, sciN_tssJ, tssF, tssG, ugd, vasE_tssK, vipA_tssB, vipB_tssC, wbbM, wbbN, wzm, wzt, ybdA	AmpH, CTX_M_15, DfrA30, OqxA, OqxB, SHV_28, SulII
34154_7_174	DASSIM38743631	ERR6058004	2017	This study	Human	Colonising	ST25	O1v2	Very high	KL2	Very high	1	0	0	0	0	0	1	acrA, acrB, clpV_tssH, cpsACP, dotU_tssL, entA, entB, entC, entE, entF, fepA, fepB, fepC, fepD, fepG, fes, fimA, fimB, fimC, fimD, fimE, fimF, fimG, fimH, fimI, fimK, fyuA, galF, glf, gnd, hcp_tssD, icmF_tssM, iroE, irp1, irp2, kfoC, KPHS_23120, manB, manC, mrkA, mrkB, mrkC, mrkD, mrkF, mrkH, mrkI, mrkJ, rcsB, sciN_tssJ, tli1, tssF, tssG, ugd, vasE_tssK, vgrG_tssI, vipA_tssB, vipB_tssC, wbbM, wbb…	Aac3_IIa, Aac6Ib_cr, AmpH, Aph3, CatB4, CTX_M_15, DfrA14, MphA, OXA_1, SHV_81, StrA, StrB, SulII, TEM_1, TetA
34154_7_176	DASSIM38743727	ERR6058006	2017	This study	Human	Colonising	ST45	O2v1	Very high	KL24	Very high	1	0	0	0	0	0	1	acrA, acrB, clpV_tssH, cpsACP, dotU_tssL, entA, entB, entC, entD, entE, entF, fepA, fepB, fepC, fepD, fepG, fes, fimA, fimB, fimC, fimD, fimE, fimF, fimG, fimH, fimI, fimK, fyuA, galF, glf, hcp_tssD, icmF_tssM, iroE, irp1, irp2, manB, manC, mrkA, mrkB, mrkC, mrkD, mrkF, mrkH, mrkI, mrkJ, rcsA, rcsB, sciN_tssJ, tli1, tssF, tssG, ugd, vasE_tssK, vipA_tssB, vipB_tssC, wbbM, wbbN, wzm, wzt, yagZ_ecpA…	Aac3_IIa, Aac6Ib_cr, AadA16, AmpH, Arr3, CatA2, CatB4, CTX_M_15, DfrA14, DfrA27, OqxA, OqxB, OXA_1, SCO_1, SHV_27, StrA, StrB, SulI, SulII, TEM_1, TetD
34154_7_178	DASSIM38743728	ERR6058008	2018	This study	Human	Colonising	ST1777	O3b	Very high	KL111	Very high	0	0	0	0	0	0	1	acrA, acrB, clpV_tssH, cpsACP, dotU_tssL, entA, entB, entC, entE, entF, fepA, fepB, fepC, fepD, fepG, fes, fimA, fimB, fimC, fimD, fimE, fimF, fimG, fimH, fimI, fimK, galF, gnd, hcp_tssD, icmF_tssM, iroE, KPHS_23120, manC, mrkA, mrkB, mrkC, mrkD, mrkF, mrkH, mrkI, mrkJ, rcsA, rcsB, sciN_tssJ, tli1, tssF, tssG, ugd, vasE_tssK, vgrG_tssI, vipA_tssB, vipB_tssC, yagZ_ecpA, ybdA	Aac3_IIa, Aac6Ib_cr, AadA16, AmpH, Arr3, CatA2, CTX_M_15, DfrA27, OqxA, OqxB, QnrB6, SCO_1, SHV_80, StrA, StrB, SulI, SulII, TEM_1, TetD
34154_7_179	DASSIM38743632	ERR6058009	2017	This study	Human	Colonising	ST1079	O1v2	Very high	KL10	Very high	0	0	0	0	0	0	1	acrA, acrB, cpsACP, dotU_tssL, entA, entB, entC, entE, entF, fepA, fepB, fepC, fepD, fepG, fes, fimA, fimB, fimC, fimD, fimE, fimF, fimG, fimH, fimI, fimK, galF, glf, gnd, hcp_tssD, iroE, kfoC, manB, manC, mrkA, mrkB, mrkC, mrkF, mrkH, mrkI, mrkJ, rcsA, rcsB, sciN_tssJ, tssF, tssG, ugd, vasE_tssK, vipA_tssB, vipB_tssC, wbbM, wbbN, wbbO, wzm, wzt, ybdA	Aac3_IId, Aac6Ib_cr, AadA17, AadA2, AmpH, CatB4, CTX_M_15, DfrA12, MphA, OqxA, OqxB, OXA_1, SHV_1, StrA, StrB, SulI, SulII, TEM_1, TetB
34154_7_18	DASSIM38743592	ERR6057887	2017	This study	Human	Colonising	ST39	O1v1	Very high	KL2	Very high	1	0	0	0	0	0	1	acrA, acrB, clpV_tssH, cpsACP, dotU_tssL, entA, entB, entC, entE, entF, fepA, fepB, fepC, fepD, fepG, fes, fimA, fimB, fimC, fimD, fimE, fimF, fimG, fimH, fimI, fimK, fyuA, galF, glf, gnd, hcp_tssD, icmF_tssM, iroD, iroE, irp1, irp2, KPHS_23120, manB, manC, mrkA, mrkB, mrkC, mrkD, mrkF, mrkH, mrkI, mrkJ, rcsA, rcsB, sciN_tssJ, tssF, tssG, ugd, vasE_tssK, vgrG_tssI, vipA_tssB, vipB_tssC, wbbM, wbb…	Aac3_IIa, Aac6Ib_cr, AmpH, CatB4, CTX_M_15, DfrA14, OqxA, OqxB, OXA_1, SHV_89, StrA, StrB, SulII, TEM_1, TetA
34154_7_183	DASSIM38743729	ERR6058011	2018	This study	Human	Colonising	ST34	O2v2	Very high	KL57	Good	0	0	0	0	0	0	1	acrA, acrB, entA, entB, entC, entE, entF, fepA, fepB, fepC, fepD, fepG, fes, fimA, fimB, fimC, fimD, fimE, fimF, fimG, fimH, fimI, fimK, galF, glf, gnd, iroE, kfoC, manB, manC, mrkA, mrkB, mrkC, mrkD, mrkF, mrkH, mrkI, mrkJ, rcsB, ugd, wbbM, wbbN, wbbO, wzm, wzt, ybdA	Aac3_IId, AmpH, CatA2, CTX_M_14, DfrA1, LAP_2, OqxA, OqxB, Qnr_S1, SHV_26, StrA, StrB, SulI, SulII, TetA, TetD
34154_7_184	DASSIM38743633	ERR6058012	2017	This study	Human	Colonising	ST70	O1v2	Very high	KL136	Very high	1	0	0	0	0	0	1	acrA, acrB, clpV_tssH, cpsACP, dotU_tssL, entA, entB, entC, entE, entF, fepA, fepB, fepC, fepD, fepG, fes, fimA, fimB, fimC, fimD, fimE, fimF, fimG, fimH, fimI, fimK, fyuA, galF, glf, gnd, hcp_tssD, icmF_tssM, iroE, irp1, irp2, kfoC, KPHS_23120, mrkA, mrkB, mrkC, mrkD, mrkF, mrkH, mrkI, mrkJ, rcsA, rcsB, sciN_tssJ, tli1, tssF, tssG, ugd, vasE_tssK, vgrG_tssI, vipA_tssB, vipB_tssC, wbbM, wbbN, wbb…	Aac3_IIa, Aac6Ib_cr, AmpH, CatB4, CTX_M_15, DfrA14, OqxA, OqxB, OXA_1, SHV_32, StrA, StrB, SulII, TEM_1, TetA
34154_7_185	DASSIM38743634	ERR6058013	2017	This study	Human	Colonising	ST1427	OL101	Good	KL155	Good	0	0	0	0	0	0	1	acrA, acrB, cpsACP, dotU_tssL, entA, entB, entC, entE, entF, fepA, fepB, fepC, fepD, fepG, fes, fimA, fimB, fimC, fimD, fimE, fimF, fimG, fimH, fimI, fimK, galF, gnd, hcp_tssD, icmF_tssM, iroE, KPHS_23120, mrkA, mrkB, mrkC, mrkD, mrkF, mrkH, mrkI, mrkJ, rcsA, rcsB, sciN_tssJ, tli1, tssF, tssG, ugd, vasE_tssK, vgrG_tssI, vipA_tssB, vipB_tssC, ybdA	Aac3_IIa, Aac6Ib_cr, AmpH, CatB4, CTX_M_15, DfrA14, OqxA, OqxB, OXA_1, SHV_89, StrA, StrB, SulII, TEM_1
34154_7_189	DASSIM38743731	ERR6058016	2017	This study	Human	Colonising	ST5013	OL101	Very high	KL137	Very high	0	0	0	0	0	0	1	acrA, acrB, cpsACP, entA, entB, entC, entE, entF, fepA, fepB, fepC, fepD, fepG, fes, fimA, fimC, fimG, galF, gnd, manC, mrkA, mrkB, mrkC, mrkD, mrkF, mrkH, rcsA, rcsB, ugd, yagZ_ecpA, ybdA	Aac6Ib_cr, AadA1, AmpH, CatB4, CTX_M_15, DfrA14, DfrA15, OKP_B_2, OqxA, OqxB, OXA_1, StrA, StrB, SulI, SulII, TEM_1, TetA
34154_7_19	DASSIM38743784	ERR6057888	2017	This study	Human	Colonising	ST5013	OL101	None	KL137	Very high	0	0	0	0	0	0	1	acrA, acrB, cpsACP, entA, entB, entC, entD, entE, entF, fepA, fepB, fepC, fepD, fepG, fes, fimA, fimC, fimG, fimH, galF, gnd, manC, mrkA, mrkB, mrkC, mrkD, mrkH, mrkJ, rcsA, rcsB, ugd, ybdA	Aac6Ib_cr, AadA1, AmpH, CatB4, CTX_M_15, DfrA14, DfrA15, OKP_B_2, OqxA, OqxB, OXA_1, StrA, StrB, SulI, SulII, TEM_1, TetA
34154_7_191	DASSIM38743635	ERR6058018	2018	This study	Human	Colonising	ST2668	OL103	High	KL111	Very high	0	0	0	0	0	0	1	acrA, acrB, clpV_tssH, cpsACP, dotU_tssL, entA, entB, entC, entE, entF, fepA, fepB, fepC, fepD, fepG, fes, fimA, fimB, fimC, fimE, fimF, fimG, fimH, fimI, fimK, galF, gnd, hcp_tssD, icmF_tssM, iroE, KPHS_23120, mrkA, mrkB, mrkC, mrkD, mrkF, mrkH, mrkI, mrkJ, rcsA, rcsB, sciN_tssJ, tli1, tssF, tssG, ugd, vasE_tssK, vgrG_tssI, vipA_tssB, vipB_tssC, ybdA	AmpH, CTX_M_15, DfrA14, OqxA, OqxB, Qnr_S1, SHV_33, StrA, StrB, SulII, TEM_1
34154_7_194	DASSIM38743732	ERR6058019	2018	This study	Human	Colonising	ST14	O1v1	Very high	KL16	Very high	0	0	0	0	0	0	1	acrA, acrB, clpV_tssH, cpsACP, dotU_tssL, entA, entB, entC, entE, entF, fepA, fepB, fepC, fepD, fepG, fes, fimA, fimB, fimC, fimD, fimE, fimF, fimG, fimH, fimI, fimK, galF, glf, gnd, hcp_tssD, iroE, manB, manC, mrkA, mrkB, mrkC, mrkD, mrkF, mrkH, mrkI, mrkJ, rcsA, rcsB, sciN_tssJ, ugd, vasE_tssK, vipA_tssB, vipB_tssC, wbbM, wbbN, wzm, wzt, ybdA	Aac3_IIa, Aac6Ib_cr, AmpH, CatA1, CatB4, CTX_M_15, DfrA14, DfrA5, OqxA, OqxB, OXA_1, SHV_70, StrA, StrB, SulII, TetD
34154_7_197	DASSIM38743733	ERR6058022	2018	This study	Human	Colonising	ST29	O1v2	Good	KL19	High	1	0	0	0	0	0	1	acrA, acrB, clpV_tssH, cpsACP, dotU_tssL, entA, entB, entC, entE, entF, fepA, fepB, fepC, fepD, fepG, fes, fimA, fimB, fimC, fimD, fimE, fimF, fimG, fimH, fimI, fimK, fyuA, galF, glf, gnd, hcp_tssD, iroE, irp1, irp2, kfoC, mrkA, mrkB, mrkC, mrkD, mrkF, mrkH, mrkI, mrkJ, rcsA, rcsB, sciN_tssJ, tssF, tssG, ugd, vasE_tssK, vipA_tssB, vipB_tssC, wbbM, wbbN, wbbO, wzm, wzt, ybdA, ybtA, ybtE, ybtP, ybt…	Aac3_IIa, Aac6Ib_cr, AmpH, CatB4, CTX_M_15, DfrA14, OqxA, OqxB, OXA_1, SHV_187, StrA, StrB, SulII, TEM_1
34154_7_199	DASSIM38743637	ERR6058024	2018	This study	Human	Colonising	ST1035	O1v2	Very high	KL57	Good	0	0	0	0	0	0	1	acrA, acrB, allA, allB, allC, allD, allR, allS, clpV_tssH, cpsACP, dotU_tssL, entA, entB, entC, entE, entF, fepA, fepB, fepC, fepD, fepG, fes, galF, glf, gnd, hcp_tssD, icmF_tssM, iroE, kfoC, KPHS_23120, manB, manC, mrkA, mrkB, mrkC, mrkD, mrkF, mrkH, mrkI, mrkJ, rcsA, rcsB, sciN_tssJ, tli1, tssF, tssG, ugd, vasE_tssK, vgrG_tssI, vipA_tssB, wbbM, wbbN, wbbO, wzm, wzt, ybdA	AadA17, AadA2, AmpH, CTX_M_3, DfrA16, OqxA, OqxB, SHV_185, SulI, SulII, TEM_1
34154_7_20	DASSIM38743688	ERR6057889	2018	This study	Human	Colonising	Novel	O4	Very high	KL149	Good	1	0	0	0	0	0	1	acrA, acrB, cpsACP, entA, entB, entC, entD, entE, entF, fepA, fepB, fepC, fepD, fepG, fes, fimA, fimB, fimC, fimD, fimE, fimF, fimG, fimH, fimI, fimK, fyuA, galF, gnd, iroE, irp1, irp2, mrkA, mrkB, mrkC, mrkD, mrkF, mrkI, mrkJ, rcsA, rcsB, sciN_tssJ, tssF, tssG, ugd, yagZ_ecpA, ybdA, ybtA, ybtE, ybtP, ybtQ, ybtS, ybtT, ybtU, ybtX	Aac3_IIa, Aac6Ib_cr, AadA16, AmpH, Arr3, CatA1, CatB4, CTX_M_15, DfrA27, MphA, OqxA, OqxB, OXA_1, QnrB6, SHV_187, SHV_38, StrA, StrB, SulI, SulII, TEM_1, TetD
34154_7_202	DASSIM38743734	ERR6058025	2018	This study	Human	Colonising	ST1916	O1v1	Very high	KL27	Very high	0	0	0	0	0	0	1	acrA, acrB, clpV_tssH, cpsACP, dotU_tssL, entA, entB, entC, entE, entF, fepA, fepB, fepC, fepD, fepG, fes, fimA, fimB, fimC, fimE, fimF, fimG, fimH, fimI, fimK, galF, glf, gnd, hcp_tssD, icmF_tssM, iroE, KPHS_23120, mrkA, mrkB, mrkC, mrkD, mrkF, mrkH, mrkI, mrkJ, rcsA, rcsB, sciN_tssJ, tli1, tssF, tssG, ugd, vasE_tssK, vgrG_tssI, vipA_tssB, wbbM, wbbN, wzm, wzt, ybdA	Aac3_IId, Aac6Ib_cr, AmpH, CatB4, CTX_M_15, OqxA, OqxB, OXA_1, SHV_98, StrA, StrB, SulII, TEM_1, TetA, TetB
34154_7_204	DASSIM38743638	ERR6058027	2018	This study	Human	Colonising	ST584	O2v2	Very high	KL9	Very high	0	0	0	0	0	0	1	acrA, acrB, clpV_tssH, cpsACP, dotU_tssL, entA, entB, entC, entD, entE, entF, fepA, fepB, fepC, fepD, fepG, fes, fimA, fimB, fimC, fimD, fimE, fimF, fimG, fimH, fimI, fimK, galF, glf, gnd, hcp_tssD, icmF_tssM, iroE, kfoC, KPHS_23120, mrkA, mrkB, mrkC, mrkD, mrkF, mrkH, mrkI, mrkJ, rcsA, rcsB, sciN_tssJ, tli1, tssF, tssG, ugd, vasE_tssK, vgrG_tssI, vipA_tssB, vipB_tssC, wbbM, wbbN, wbbO, wzm, wzt,…	Aac3_IIa, Aac6Ib_cr, AmpH, CatB4, CTX_M_15, DfrA14, OqxA, OqxB, OXA_1, SHV_72, StrA, StrB, SulII, TEM_1
34154_7_205	DASSIM38743735	ERR6058028	2017	This study	Human	Colonising	Novel	O4	None	KL107	None	0	0	0	0	0	0	1	acrA, cpsACP, entB, entC, entD, entE, entF, fepA, fepB, fepC, fepD, fepG, fes, fimA, fimC, fimD, fimF, fimG, fimH, fimI, fimK, mrkA, mrkB, mrkC, mrkD, rcsB, ybdA	AadA17, AadA2, AmpH, CatA1, CatA2, DfrA14, SHV_12, StrB, SulI, SulII, TEM_1, TetA, TetC
34154_7_207	DASSIM38743639	ERR6058030	2018	This study	Human	Colonising	ST15	O1v1	Very high	KL48	High	1	0	0	0	0	0	1	acrA, acrB, clpV_tssH, cpsACP, dotU_tssL, entA, entB, entC, entE, entF, fepA, fepB, fepC, fepD, fepG, fes, fimA, fimB, fimC, fimD, fimE, fimF, fimG, fimH, fimI, fimK, fyuA, galF, glf, gnd, hcp_tssD, iroE, irp1, irp2, mrkA, mrkB, mrkC, mrkD, mrkF, mrkH, mrkI, mrkJ, rcsA, rcsB, sciN_tssJ, tssF, tssG, ugd, vasE_tssK, vipA_tssB, vipB_tssC, wbbM, wbbN, wzm, wzt, ybdA, ybtA, ybtE, ybtP, ybtQ, ybtS, ybt…	Aac3_IIa, Aac6Ib_cr, AadA1, AmpH, CatB4, CTX_M_15, DfrA15, OqxA, OqxB, OXA_1, QnrB2, SCO_1, SHV_28, StrA, StrB, SulI, SulII, TEM_1, TetD
34154_7_210	DASSIM38743736	ERR6058031	2017	This study	Human	Colonising	ST39	O1v1	Very high	KL2	Very high	1	0	0	0	0	0	1	acrA, acrB, clpV_tssH, cpsACP, dotU_tssL, entA, entB, entC, entE, entF, fepA, fepB, fepC, fepD, fepG, fes, fimA, fimB, fimC, fimD, fimE, fimF, fimG, fimH, fimI, fimK, fyuA, galF, glf, gnd, hcp_tssD, icmF_tssM, iroE, irp1, irp2, KPHS_23120, manB, manC, mrkA, mrkB, mrkC, mrkD, mrkF, mrkH, mrkI, mrkJ, rcsA, rcsB, sciN_tssJ, tli1, tssF, tssG, ugd, vasE_tssK, vgrG_tssI, vipA_tssB, vipB_tssC, wbbM, wbb…	Aac3_IIa, Aac6Ib_cr, AmpH, CTX_M_15, DfrA14, OqxA, OqxB, OXA_1, SHV_89, StrA, StrB, SulII, TEM_1, TetA
34154_7_212	DASSIM38743640	ERR6058033	2018	This study	Human	Colonising	ST5028	O3b	Very high	KL11	None	0	0	0	0	0	0	1	acrA, acrB, clpV_tssH, cpsACP, entA, entB, entC, entE, entF, fepA, fepB, fepC, fepD, fepG, fes, fimA, fimD, fimG, fimH, galF, gnd, hcp_tssD, KPHS_23120, manC, mrkA, mrkB, mrkC, mrkD, mrkH, rcsB, sciN_tssJ, tli1, tssF, tssG, vasE_tssK, vgrG_tssI, vipA_tssB, vipB_tssC, ybdA	Aac6Ib_cr, AadA16, AmpH, Arr3, CatA2, DfrA27, OKP_B_3, OqxA, OqxB, Qnr_S1, SHV_12, SulI, TetA, TetD
34154_7_213	DASSIM38743641	ERR6058034	2018	This study	Human	Colonising	ST14	O1v1	Very high	KL2	Very high	0	0	0	0	0	0	1	acrA, acrB, clpV_tssH, cpsACP, dotU_tssL, entA, entB, entC, entE, entF, fepA, fepB, fepC, fepD, fepG, fes, fimA, fimB, fimC, fimD, fimE, fimF, fimG, fimH, fimI, fimK, galF, glf, gnd, hcp_tssD, iroE, manB, manC, mrkA, mrkB, mrkC, mrkD, mrkF, mrkH, mrkI, mrkJ, rcsA, rcsB, sciN_tssJ, tssF, tssG, ugd, vasE_tssK, vipA_tssB, vipB_tssC, wbbM, wbbN, wzm, wzt, yagZ_ecpA, ybdA	Aac3_IId, AmpH, CTX_M_15, EreA2, OqxA, OqxB, SHV_28, SulI, SulII, TEM_1
34154_7_216	DASSIM38743737	ERR6058036	2017	This study	Human	Colonising	ST280	O2v2	Good	KL23	Very high	0	0	0	0	0	0	1	acrA, acrB, clpV_tssH, cpsACP, dotU_tssL, entA, entB, entC, entE, entF, fepA, fepB, fepC, fepD, fepG, fes, fimA, fimB, fimC, fimD, fimE, fimF, fimG, fimH, fimI, fimK, galF, glf, gnd, hcp_tssD, icmF_tssM, iroE, kfoC, KPHS_23120, mrkA, mrkB, mrkC, mrkD, mrkF, mrkH, mrkI, mrkJ, rcsA, rcsB, sciN_tssJ, tli1, tssF, tssG, ugd, vasE_tssK, vgrG_tssI, vipA_tssB, vipB_tssC, wbbM, wbbN, wbbO, wzm, wzt, yagZ_…	Aac3_IIa, Aac6Ib_cr, AmpH, CatB4, CTX_M_15, DfrA14, OqxA, OqxB, OXA_1, SHV_27, StrA, StrB, SulII, TEM_1, TetA
34154_7_218	DASSIM38743738	ERR6058038	2017	This study	Human	Colonising	ST307	O2v2	Very high	KL102	High	0	0	0	0	0	0	1	acrA, acrB, clpV_tssH, cpsACP, dotU_tssL, entA, entB, entC, entE, entF, fepA, fepB, fepC, fepD, fepG, fes, fimA, fimB, fimC, fimD, fimE, fimF, fimG, fimH, fimI, fimK, galF, glf, gnd, hcp_tssD, icmF_tssM, iroE, kfoC, KPHS_23120, mrkA, mrkB, mrkC, mrkD, mrkF, mrkH, mrkI, mrkJ, rcsA, rcsB, sciN_tssJ, tli1, tssF, tssG, ugd, vasE_tssK, vgrG_tssI, vipA_tssB, wbbM, wbbN, wbbO, wzm, wzt, ybdA	Aac3_IIa, Aac6Ib_cr, AmpH, CatB4, CTX_M_15, DfrA14, OqxA, OqxB, OXA_1, SCO_1, SHV_28, StrA, StrB, SulII, TEM_1, TetA
34154_7_219	DASSIM38743642	ERR6058039	2018	This study	Human	Colonising	ST391	O1v2	Very high	KL30	Good	0	0	0	0	0	0	1	acrA, acrB, allA, allB, allC, allD, allR, allS, clpV_tssH, cpsACP, dotU_tssL, entA, entB, entC, entE, entF, fepA, fepB, fepC, fepD, fepG, fes, fimA, fimB, fimC, fimD, fimE, fimF, fimG, fimH, fimI, fimK, fyuA, galF, glf, gnd, hcp_tssD, iroE, irp1, irp2, kfoC, manB, manC, mrkA, mrkB, mrkC, mrkD, mrkF, mrkH, mrkI, mrkJ, rcsA, rcsB, sciN_tssJ, tssF, tssG, ugd, vasE_tssK, vipA_tssB, vipB_tssC, wbbM, w…	Aac3_IId, AmpH, CatA2, CTX_M_15, DfrA14, DfrA30, MphA, OqxA, OqxB, SHV_89, SulII, TEM_1
34154_7_22	DASSIM38743593	ERR6057890	2017	This study	Human	Colonising	ST152	O4	Very high	KL149	Very high	1	0	0	0	0	0	1	acrA, acrB, cpsACP, entA, entB, entC, entD, entE, entF, fepA, fepB, fepC, fepD, fepG, fes, fimA, fimB, fimC, fimD, fimE, fimF, fimG, fimH, fimI, fimK, fyuA, galF, gnd, iroE, irp1, irp2, mrkA, mrkB, mrkC, mrkD, mrkF, mrkH, mrkI, mrkJ, rcsA, rcsB, sciN_tssJ, tssF, tssG, ugd, ybdA, ybtA, ybtE, ybtP, ybtQ, ybtS, ybtT, ybtU, ybtX	Aac3_IIa, Aac6Ib_cr, AadA16, AmpH, Arr3, CatA1, CatB4, CTX_M_15, DfrA27, MphA, OqxA, OqxB, OXA_1, QnrB6, SHV_187, SHV_38, StrA, StrB, SulI, SulII, TEM_1, TetD
34154_7_221	DASSIM38743643	ERR6058040	2018	This study	Human	Colonising	ST2668	OL103	High	KL111	Very high	0	0	0	0	0	0	1	acrA, acrB, clpV_tssH, cpsACP, dotU_tssL, entA, entB, entC, entE, entF, fepA, fepB, fepC, fepD, fepG, fes, fimA, fimB, fimC, fimE, fimF, fimG, fimH, fimI, fimK, galF, gnd, hcp_tssD, icmF_tssM, iroE, KPHS_23120, mrkA, mrkB, mrkC, mrkD, mrkF, mrkH, mrkI, mrkJ, rcsA, rcsB, sciN_tssJ, tssF, tssG, ugd, vasE_tssK, vgrG_tssI, vipA_tssB, vipB_tssC, ybdA	AmpH, CTX_M_15, DfrA14, OqxA, OqxB, Qnr_S1, SHV_33, StrA, StrB, SulII, TEM_1
34154_7_224	DASSIM38743739	ERR6058042	2017	This study	Human	Colonising	ST551	O1v1	Very high	KL10	Very high	0	0	0	0	0	0	1	acrA, acrB, clpV_tssH, cpsACP, dotU_tssL, entA, entB, entC, entE, entF, fepA, fepB, fepC, fepD, fepG, fes, fimA, fimB, fimC, fimD, fimE, fimF, fimG, fimH, fimI, fimK, galF, glf, gnd, hcp_tssD, iroE, manB, manC, mrkA, mrkB, mrkC, mrkD, mrkF, mrkH, mrkI, mrkJ, rcsA, rcsB, sciN_tssJ, tssF, tssG, ugd, vasE_tssK, vipB_tssC, wbbM, wbbN, wzm, wzt, ybdA	AmpH, CTX_M_15, DfrA14, OqxA, OqxB, SHV_172, StrA, StrB, SulII, TEM_1, TetA
34154_7_226	DASSIM38743740	ERR6058044	2017	This study	Human	Colonising	ST101	O1v1	Very high	KL17	Very high	0	0	0	0	0	0	1	acrA, acrB, clpV_tssH, cpsACP, dotU_tssL, entA, entB, entC, entE, entF, fepA, fepB, fepC, fepD, fepG, fes, fimA, fimB, fimC, fimD, fimE, fimF, fimG, fimH, fimI, fimK, galF, glf, gnd, hcp_tssD, iroE, mrkA, mrkB, mrkC, mrkD, mrkF, mrkH, mrkI, mrkJ, rcsA, rcsB, sciN_tssJ, tssF, tssG, ugd, vasE_tssK, vipA_tssB, wbbM, wbbN, wzm, wzt, ybdA	AmpH, CTX_M_15, DfrA14, OqxA, OqxB, Qnr_S1, SHV_28, StrA, StrB, SulII, TEM_1, TetA
34154_7_227	DASSIM38743644	ERR6058045	2018	This study	Human	Colonising	ST307	O2v2	Very high	KL102	High	0	0	0	0	0	0	1	acrA, acrB, clpV_tssH, cpsACP, dotU_tssL, entA, entB, entC, entE, entF, fepA, fepB, fepC, fepD, fepG, fes, fimA, fimB, fimC, fimD, fimE, fimF, fimG, fimH, fimI, fimK, galF, glf, gnd, hcp_tssD, icmF_tssM, iroE, kfoC, KPHS_23120, mrkA, mrkB, mrkC, mrkD, mrkF, mrkH, mrkI, mrkJ, rcsA, rcsB, sciN_tssJ, tli1, tssF, tssG, ugd, vasE_tssK, vgrG_tssI, vipA_tssB, wbbM, wbbN, wbbO, wzm, wzt, ybdA	Aac3_IIa, Aac6Ib_cr, AmpH, CatB4, CTX_M_15, DfrA14, OqxA, OqxB, OXA_1, SHV_28, StrA, StrB, SulII, TEM_1, TetA
34154_7_23	DASSIM38743689	ERR6057891	2018	This study	Human	Colonising	ST716	O2v1	Very high	KL110	Very high	0	0	0	0	0	0	1	acrA, acrB, clpV_tssH, cpsACP, dotU_tssL, entA, entB, entC, entD, entE, entF, fepA, fepB, fepC, fepD, fepG, fes, fimA, fimB, fimC, fimD, fimE, fimF, fimG, fimH, fimI, fimK, galF, glf, gnd, hcp_tssD, iroE, manB, manC, mrkA, mrkB, mrkC, mrkD, mrkF, mrkH, mrkI, mrkJ, rcsA, rcsB, sciN_tssJ, tssF, tssG, ugd, vasE_tssK, vipA_tssB, vipB_tssC, wbbM, wbbN, wzm, wzt, ybdA	AmpH, CTX_M_15, DfrA14, OqxA, OqxB, Qnr_S1, SHV_27, StrA, StrB, SulII, TEM_1, TetA
34154_7_231	DASSIM38743741	ERR6058047	2017	This study	Human	Colonising	ST1414	O1v1	Very high	KL8	Very high	1	0	0	0	0	0	1	acrA, acrB, clpV_tssH, cpsACP, dotU_tssL, entA, entB, entC, entE, entF, fepA, fepB, fepC, fepD, fepG, fes, fimA, fimB, fimC, fimD, fimE, fimF, fimG, fimH, fimI, fimK, fyuA, galF, glf, gnd, hcp_tssD, iroE, irp1, irp2, mrkA, mrkB, mrkC, mrkD, mrkF, mrkH, mrkI, mrkJ, rcsA, rcsB, sciN_tssJ, tssF, tssG, ugd, vasE_tssK, vipA_tssB, vipB_tssC, wbbM, wbbN, wzm, wzt, ybdA, ybtA, ybtE, ybtP, ybtQ, ybtS, ybt…	Aac3_IId, Aac6Ib_cr, AadA5, AmpH, Arr3, CTX_M_15, DfrA14, DfrA17, MphA, OqxA, OqxB, SHV_101, SHV_187, StrB, SulI, SulII, TEM_1
34154_7_232	DASSIM38743645	ERR6058048	2018	This study	Human	Colonising	ST789	O1v1	Very high	KL18	Very high	0	0	0	0	0	0	0	acrA, acrB, clpV_tssH, cpsACP, dotU_tssL, entA, entB, entC, entD, entE, entF, fepA, fepB, fepC, fepD, fepG, fes, fimA, fimB, fimC, fimD, fimE, fimF, fimG, fimH, fimI, fimK, galF, glf, gnd, hcp_tssD, icmF_tssM, iroE, KPHS_23120, mrkA, mrkB, mrkC, mrkD, mrkF, mrkH, mrkI, mrkJ, rcsA, rcsB, sciN_tssJ, tli1, tssF, tssG, ugd, vasE_tssK, vgrG_tssI, vipA_tssB, vipB_tssC, wbbM, wbbN, wzm, wzt, ybdA	AmpH, CatA1, DfrA5, OqxA, OqxB, SHV_73, StrA, StrB, SulII
34154_7_234	DASSIM38743742	ERR6058050	2018	This study	Human	Colonising	ST307	O2v2	Very high	KL102	Very high	0	0	0	0	0	0	1	acrA, acrB, clpV_tssH, cpsACP, dotU_tssL, entA, entB, entC, entE, entF, fepA, fepB, fepC, fepD, fepG, fes, fimA, fimB, fimC, fimD, fimE, fimF, fimG, fimH, fimI, fimK, galF, glf, gnd, hcp_tssD, icmF_tssM, iroE, kfoC, KPHS_23120, mrkA, mrkB, mrkC, mrkD, mrkF, mrkH, mrkI, mrkJ, rcsA, rcsB, sciN_tssJ, tli1, tssF, tssG, ugd, vasE_tssK, vgrG_tssI, vipA_tssB, vipB_tssC, wbbM, wbbN, wbbO, wzm, wzt, ybdA	Aac3_IIa, Aac6Ib_cr, AmpH, CatB4, CTX_M_15, DfrA14, OqxA, OqxB, OXA_1, SHV_28, StrA, StrB, SulII, TEM_1, TetA
34154_7_235	DASSIM38743646	ERR6058051	2018	This study	Human	Colonising	ST340	O4	Very high	KL15	Very high	0	0	0	0	0	0	1	acrA, acrB, clpV_tssH, cpsACP, dotU_tssL, entA, entB, entC, entE, entF, fepA, fepB, fepC, fepD, fepG, fes, fimA, fimB, fimC, fimD, fimE, fimF, fimG, fimH, fimI, galF, hcp_tssD, icmF_tssM, impA_tssA, iroE, KPHS_23120, mrkA, mrkB, mrkC, mrkD, mrkF, mrkH, mrkI, mrkJ, rcsA, rcsB, sciN_tssJ, tli1, tssF, tssG, vasE_tssK, VFG048736, vgrG_tssI, vipA_tssB, vipB_tssC, ybdA	Aac3_IId, AadA1_pm, AadA2, AmpH, Arr2, CatA2, CmlA5, CTX_M_15, DfrA14, DfrA30, LAP_2, MphA, OqxA, OqxB, OXA_10, Qnr_S1, SHV_11, SulI, SulII, TEM_1, TetD
34154_7_239	DASSIM38743743	ERR6058053	2018	This study	Human	Colonising	ST152	O4	Very high	KL149	Very high	1	0	0	0	0	0	1	acrA, acrB, cpsACP, entA, entB, entC, entD, entE, entF, fepA, fepB, fepC, fepD, fepG, fes, fimA, fimB, fimC, fimD, fimE, fimF, fimG, fimH, fimI, fimK, fyuA, galF, gnd, iroE, irp1, irp2, mrkA, mrkB, mrkC, mrkD, mrkF, mrkH, mrkI, mrkJ, rcsA, rcsB, sciN_tssJ, tssF, tssG, ugd, yagZ_ecpA, ybdA, ybtA, ybtE, ybtP, ybtQ, ybtS, ybtT, ybtU, ybtX	Aac3_IIa, Aac6Ib_cr, AadA16, AmpH, Arr3, CatA1, CatB4, CTX_M_15, DfrA27, MphA, OqxA, OqxB, OXA_1, QnrB6, SHV_187, SHV_38, StrA, StrB, SulI, SulII, TEM_1, TetD
34154_7_24	DASSIM38743785	ERR6057892	Unknown	This study	Human	Colonising	ST280	O2v2	Good	KL23	Very high	0	0	0	0	0	0	1	acrA, acrB, clpV_tssH, cpsACP, dotU_tssL, entA, entB, entC, entE, entF, fepA, fepB, fepC, fepD, fepG, fes, fimA, fimB, fimC, fimD, fimE, fimF, fimG, fimH, fimI, fimK, galF, glf, gnd, hcp_tssD, icmF_tssM, iroE, kfoC, KPHS_23120, mrkA, mrkB, mrkC, mrkD, mrkF, mrkH, mrkI, mrkJ, rcsA, rcsB, sciN_tssJ, tli1, tssF, tssG, ugd, vasE_tssK, vgrG_tssI, vipA_tssB, vipB_tssC, wbbM, wbbN, wbbO, wzm, wzt, ybdA	Aac3_IId, AmpH, CatA2, CTX_M_15, DfrA30, OqxA, OqxB, SHV_27, SulII, TEM_1
34154_7_240	DASSIM38743647	ERR6058054	2018	This study	Human	Colonising	ST340	O4	Very high	KL15	Good	0	0	0	0	0	0	1	acrA, acrB, clpV_tssH, cpsACP, dotU_tssL, entA, entB, entC, entE, entF, fepA, fepB, fepC, fepD, fepG, fes, fimA, fimB, fimC, fimD, fimE, fimF, fimG, fimH, fimI, galF, hcp_tssD, icmF_tssM, impA_tssA, iroE, KPHS_23120, mrkA, mrkB, mrkC, mrkD, mrkF, mrkH, mrkI, mrkJ, rcsA, rcsB, sciN_tssJ, tli1, tssF, tssG, vasE_tssK, VFG048736, vgrG_tssI, vipA_tssB, vipB_tssC, ybdA	Aac3_IId, AadA1_pm, AadA2, AmpH, Aph3, Arr2, CatA2, CmlA5, CTX_M_15, DfrA14, LAP_2, MphA, OqxA, OqxB, OXA_10, Qnr_S1, SHV_11, SulI, SulII, TEM_1, TetD
34154_7_242	DASSIM38743744	ERR6058056	2018	This study	Human	Colonising	ST15	O1v1	Very high	KL24	High	1	0	0	0	0	0	1	acrA, acrB, clpV_tssH, cpsACP, dotU_tssL, entA, entB, entC, entE, entF, fepA, fepB, fepC, fepD, fepG, fes, fimA, fimB, fimC, fimD, fimE, fimF, fimG, fimH, fimI, fimK, fyuA, galF, glf, gnd, hcp_tssD, iroE, irp1, irp2, manB, manC, mrkA, mrkB, mrkC, mrkD, mrkF, mrkH, mrkI, mrkJ, rcsA, rcsB, sciN_tssJ, tssF, tssG, ugd, vasE_tssK, vipA_tssB, vipB_tssC, wbbM, wbbN, wzm, wzt, yagZ_ecpA, ybdA, ybtA, ybtE…	Aac3_IIa, Aac6Ib_cr, AadA1, AmpH, CatA1, CatB4, CTX_M_15, DfrA14, DfrA15, MphA, OqxA, OqxB, OXA_1, SHV_28, StrA, StrB, SulI, SulII, TEM_1, TetA
34154_7_247	DASSIM38743745	ERR6058059	2018	This study	Human	Colonising	ST3477	O2v2	Good	KL39	Good	0	0	0	0	0	0	1	acrA, acrB, clpV_tssH, dotU_tssL, entB, entC, entE, entF, fepA, fepB, fepC, fepD, fepG, fes, galF, glf, gnd, hcp_tssD, icmF_tssM, kfoC, KPHS_23120, manB, manC, rcsA, rcsB, sciN_tssJ, tli1, tssF, tssG, ugd, vasE_tssK, vipA_tssB, vipB_tssC, wbbM, wbbN, wbbO, wzm, wzt, ybdA	AmpH, DfrA14, SHV_12, StrA, StrB, SulII, TEM_1, TetD
34154_7_248	DASSIM38743649	ERR6058060	2018	This study	Human	Colonising	ST607	O1v1	Very high	KL25	High	1	0	0	0	0	0	1	acrA, acrB, clpV_tssH, cpsACP, dotU_tssL, entA, entB, entC, entE, entF, fepA, fepB, fepC, fepD, fepG, fes, fimA, fimB, fimC, fimD, fimE, fimF, fimG, fimH, fimI, fimK, fyuA, galF, glf, gnd, hcp_tssD, iroE, irp1, irp2, mrkA, mrkB, mrkC, mrkD, mrkF, mrkH, mrkI, mrkJ, rcsA, rcsB, sciN_tssJ, tssF, tssG, ugd, vasE_tssK, vipA_tssB, wbbM, wbbN, wzm, wzt, yagZ_ecpA, ybdA, ybtA, ybtE, ybtP, ybtQ, ybtS, ybt…	Aac3_IIa, Aac6Ib_cr, AadA16, AmpH, Arr3, CatA2, CTX_M_15, DfrA27, OqxA, OqxB, QnrB6, SHV_65, StrA, StrB, SulI, SulII, TEM_1, TetD
34154_7_249	DASSIM38743650	ERR6058061	2018	This study	Human	Colonising	Novel	OL102	None	KL17	None	0	0	0	0	0	0	1	acrA, acrB, allA, allB, allC, allR, allS, clpV_tssH, cpsACP, dotU_tssL, entA, entB, entC, entE, entF, fepA, fepB, fepC, fepD, fepG, fes, fimC, fimG, fimH, galF, hcp_tssD, icmF_tssM, KPHS_23120, mrkA, mrkB, mrkC, mrkD, mrkH, mrkJ, rcsB, sciN_tssJ, tssF, vasE_tssK, vgrG_tssI, vipA_tssB, ybdA	AadA17, AadA2, AmpH, CTX_M_65, DfrA12, FosA, OKP_A_3, OqxA, OqxB, RmtB, StrA, StrB, SulI, SulII, TEM_1, TetA
34154_7_25	DASSIM38743594	ERR6057893	2017	This study	Human	Colonising	ST2665	O2v2	Very high	KL102	Very high	1	0	0	0	0	0	1	acrA, acrB, clpV_tssH, cpsACP, dotU_tssL, entA, entB, entC, entE, entF, fepA, fepB, fepC, fepD, fepG, fes, fimA, fimB, fimC, fimD, fimE, fimF, fimG, fimH, fimI, fimK, fyuA, galF, glf, gnd, hcp_tssD, icmF_tssM, iroE, irp1, irp2, kfoC, KPHS_23120, mrkA, mrkB, mrkC, mrkD, mrkF, mrkH, mrkI, mrkJ, rcsA, rcsB, sciN_tssJ, tli1, tssF, tssG, ugd, vasE_tssK, VFG048736, vgrG_tssI, vipA_tssB, vipB_tssC, wbbM…	Aac3_IId, AmpH, CTX_M_15, DfrA30, OqxA, OqxB, SHV_98, SulII, TEM_1
34154_7_252	DASSIM38743746	ERR6058063	2018	This study	Human	Colonising	ST5013	OL101	None	KL137	Very high	0	0	0	0	0	0	1	acrA, acrB, entA, entB, entC, entD, entE, entF, fepA, fepB, fepC, fepD, fepG, fes, fimA, fimG, gnd, manC, mrkA, mrkB, mrkC, mrkD, mrkF, mrkH, rcsA, rcsB, ugd, ybdA	Aac6Ib_cr, AadA1, AmpH, CatB4, CTX_M_15, DfrA14, DfrA15, OKP_B_2, OqxA, OqxB, OXA_1, StrA, StrB, SulI, SulII, TEM_1, TetA
34154_7_254	DASSIM38743747	ERR6058065	2018	This study	Human	Colonising	ST985	O1v2	Very high	KL39	Very high	1	0	0	0	0	0	1	acrA, acrB, clpV_tssH, dotU_tssL, entA, entB, entC, entE, entF, fepA, fepB, fepC, fepD, fepG, fes, fimA, fimB, fimC, fimD, fimE, fimF, fimG, fimH, fimI, fimK, fyuA, galF, glf, gnd, hcp_tssD, iroE, irp1, irp2, kfoC, manB, manC, mrkA, mrkB, mrkC, mrkD, mrkF, mrkH, mrkI, mrkJ, rcsA, rcsB, sciN_tssJ, tssF, tssG, ugd, vasE_tssK, vipA_tssB, vipB_tssC, wbbM, wbbN, wbbO, wzm, wzt, yagZ_ecpA, ybdA, ybtA, …	Aac3_IIa, Aac6Ib_cr, AmpH, CatB4, CTX_M_15, DfrA14, OqxA, OqxB, OXA_1, SHV_187, StrA, StrB, SulII, TEM_1
34154_7_255	DASSIM38743651	ERR6058066	2018	This study	Human	Colonising	ST307	O2v2	Very high	KL102	Very high	0	0	0	0	0	0	1	acrA, acrB, clpV_tssH, cpsACP, dotU_tssL, entA, entB, entC, entE, entF, fepA, fepB, fepC, fepD, fepG, fes, fimA, fimB, fimC, fimD, fimE, fimF, fimG, fimH, fimI, fimK, galF, glf, gnd, hcp_tssD, icmF_tssM, iroE, kfoC, KPHS_23120, mrkA, mrkB, mrkC, mrkD, mrkF, mrkH, mrkI, mrkJ, rcsA, rcsB, sciN_tssJ, tli1, tssF, tssG, ugd, vasE_tssK, vgrG_tssI, vipA_tssB, wbbM, wbbN, wbbO, wzm, wzt, ybdA	Aac6Ib_cr, AmpH, CatB4, CTX_M_15, DfrA14, OqxA, OqxB, OXA_1, SHV_28, StrA, StrB, SulII, TEM_1, TetA
34154_7_259	DASSIM38743748	ERR6058068	2018	This study	Human	Colonising	ST15	O1v1	Very high	KL24	Very high	1	0	0	0	0	0	1	acrA, acrB, clpV_tssH, cpsACP, dotU_tssL, entA, entB, entC, entE, entF, fepA, fepB, fepC, fepD, fepG, fes, fimA, fimB, fimC, fimD, fimE, fimF, fimG, fimH, fimI, fimK, fyuA, galF, glf, gnd, hcp_tssD, iroE, irp1, irp2, manB, manC, mrkA, mrkB, mrkC, mrkD, mrkF, mrkH, mrkI, mrkJ, rcsA, rcsB, sciN_tssJ, tssF, tssG, ugd, vasE_tssK, vipA_tssB, vipB_tssC, wbbM, wbbN, wzm, wzt, ybdA, ybtA, ybtE, ybtP, ybt…	AmpH, Arr2, CatA1, CatB4, CmlA5, CTX_M_15, DfrA14, DfrA15, OqxA, OqxB, OXA_1, OXA_10, SHV_28, SulI, TEM_1, TetA
34154_7_26	DASSIM38743690	ERR6057894	2017	This study	Human	Colonising	ST15	O1v1	Very high	KL112	Very high	1	0	0	0	0	0	1	acrA, acrB, clpV_tssH, cpsACP, dotU_tssL, entA, entB, entC, entE, entF, fepA, fepB, fepC, fepD, fepG, fes, fimA, fimB, fimC, fimD, fimE, fimF, fimG, fimH, fimI, fimK, fyuA, galF, glf, gnd, hcp_tssD, iroE, irp1, irp2, manB, manC, mrkA, mrkB, mrkC, mrkD, mrkF, mrkI, mrkJ, rcsA, rcsB, sciN_tssJ, tssF, tssG, ugd, vasE_tssK, vipA_tssB, vipB_tssC, wbbM, wbbN, wzm, wzt, ybdA, ybtA, ybtE, ybtP, ybtQ, ybt…	Aac3_IIa, Aac6Ib_cr, AmpH, CatB4, CTX_M_15, DfrA14, OqxA, OqxB, OXA_1, SHV_28, StrA, StrB, SulII, TEM_1, TetA
34154_7_260	DASSIM38743652	ERR6058069	2018	This study	Human	Colonising	ST3717	O1v2	Very high	KL57	Very high	0	0	0	0	0	0	1	acrA, acrB, clpV_tssH, cpsACP, dotU_tssL, entA, entB, entC, entE, entF, fepA, fepB, fepC, fepD, fepG, fes, fimA, fimB, fimC, fimD, fimE, fimF, fimG, fimH, fimK, galF, glf, gnd, hcp_tssD, icmF_tssM, iroE, kfoC, KPHS_23120, manB, manC, mrkA, mrkB, mrkC, mrkD, mrkF, mrkH, mrkI, mrkJ, rcsA, rcsB, sciN_tssJ, tli1, tssF, tssG, ugd, vasE_tssK, vgrG_tssI, vipB_tssC, wbbM, wbbN, wbbO, wzm, wzt, yagZ_ecpA,…	Aac6Ib_cr, AadA16, AmpH, Arr3, CTX_M_15, DfrA27, OqxA, OqxB, QnrB6, SHV_75, StrA, StrB, SulI, SulII, TEM_1
34154_7_262	DASSIM38743749	ERR6058071	2018	This study	Human	Colonising	ST15	O1v1	Very high	KL48	High	1	0	0	0	0	0	1	acrA, acrB, clpV_tssH, cpsACP, dotU_tssL, entA, entB, entC, entE, entF, fepA, fepB, fepC, fepD, fepG, fes, fimA, fimB, fimC, fimD, fimE, fimF, fimG, fimH, fimI, fimK, fyuA, galF, glf, gnd, hcp_tssD, iroE, irp1, irp2, mrkA, mrkB, mrkC, mrkD, mrkF, mrkH, mrkI, mrkJ, rcsA, rcsB, sciN_tssJ, tssF, tssG, ugd, vasE_tssK, vipA_tssB, vipB_tssC, wbbM, wbbN, wzm, wzt, ybdA, ybtA, ybtE, ybtP, ybtQ, ybtS, ybt…	Aac3_IIa, Aac6Ib_cr, AadA1, AmpH, CatB4, CTX_M_15, DfrA15, OqxA, OqxB, OXA_1, QnrB2, SCO_1, SHV_28, StrA, StrB, SulI, SulII, TEM_1, TetD
34154_7_263	DASSIM38743653	ERR6058072	2017	This study	Human	Colonising	ST45	OL101	High	KL52	Very high	1	0	0	0	0	0	1	acrA, acrB, clpV_tssH, cpsACP, dotU_tssL, entA, entB, entC, entD, entE, entF, fepA, fepB, fepC, fepD, fepG, fes, fimA, fimB, fimC, fimD, fimE, fimF, fimG, fimH, fimI, fimK, fyuA, galF, hcp_tssD, iroE, irp1, irp2, mrkA, mrkB, mrkC, mrkD, mrkF, mrkH, mrkI, mrkJ, rcsA, rcsB, sciN_tssJ, tssF, tssG, ugd, vasE_tssK, vipA_tssB, vipB_tssC, ybdA, ybtA, ybtE, ybtP, ybtQ, ybtS, ybtT, ybtU, ybtX	Aac6Ib_cr, AadA1, AmpH, CatB4, CTX_M_15, DfrA14, LAP_2, MphA, OqxA, OqxB, OXA_1, Qnr_S1, SHV_98, StrA, StrB, SulII, TEM_1
34154_7_267	DASSIM38743750	ERR6058074	2018	This study	Human	Colonising	ST101	O1v1	Very high	KL17	Very high	0	0	0	0	0	0	1	acrA, acrB, clpV_tssH, cpsACP, dotU_tssL, entA, entB, entC, entE, entF, fepA, fepB, fepC, fepD, fepG, fes, fimA, fimB, fimC, fimD, fimE, fimF, fimG, fimH, fimI, fimK, galF, glf, gnd, hcp_tssD, iroE, mrkA, mrkB, mrkC, mrkD, mrkF, mrkH, mrkI, mrkJ, rcsA, rcsB, sciN_tssJ, tssF, tssG, ugd, vasE_tssK, wbbM, wbbN, wzm, wzt, ybdA	AmpH, CTX_M_15, DfrA14, OqxA, OqxB, Qnr_S1, SHV_28, StrA, StrB, SulII, TEM_1, TetA
34154_7_268	DASSIM38743654	ERR6058075	2017	This study	Human	Colonising	ST15	O1v1	Very high	KL112	Very high	1	0	0	0	0	0	1	acrA, acrB, clpV_tssH, cpsACP, dotU_tssL, entA, entB, entC, entE, entF, fepA, fepB, fepC, fepD, fepG, fes, fimA, fimB, fimC, fimD, fimE, fimF, fimG, fimH, fimI, fimK, fyuA, galF, glf, gnd, hcp_tssD, iroE, irp1, irp2, manB, manC, mrkA, mrkB, mrkC, mrkD, mrkF, mrkI, mrkJ, rcsA, rcsB, sciN_tssJ, tssF, tssG, ugd, vasE_tssK, vipA_tssB, vipB_tssC, wbbM, wbbN, wzm, wzt, ybdA, ybtA, ybtE, ybtP, ybtQ, ybt…	Aac3_IIa, Aac6Ib_cr, AmpH, CatB4, CTX_M_15, DfrA14, OqxA, OqxB, OXA_1, SHV_28, StrA, StrB, SulII, TEM_1, TetA
34154_7_269	DASSIM38743751	ERR6058076	2018	This study	Human	Colonising	ST307	O2v2	Very high	KL102	Very high	0	0	0	0	0	0	1	acrA, acrB, clpV_tssH, cpsACP, dotU_tssL, entA, entB, entC, entE, entF, fepA, fepB, fepC, fepD, fepG, fes, fimA, fimB, fimC, fimD, fimE, fimF, fimG, fimH, fimI, fimK, galF, glf, gnd, hcp_tssD, icmF_tssM, iroE, kfoC, KPHS_23120, mrkA, mrkB, mrkC, mrkD, mrkF, mrkH, mrkI, mrkJ, rcsA, rcsB, sciN_tssJ, tli1, tssF, tssG, ugd, vasE_tssK, vgrG_tssI, vipA_tssB, wbbM, wbbN, wbbO, wzm, wzt, ybdA	Aac3_IIa, Aac6Ib_cr, AadA16, AmpH, Arr3, CatA2, CTX_M_15, DfrA27, OqxA, OqxB, SHV_28, StrA, StrB, SulI, SulII, TEM_1
34154_7_27	DASSIM38743786	ERR6057895	2017	This study	Human	Colonising	ST607	O1v1	Very high	KL25	High	0	0	0	0	0	0	1	acrA, acrB, clpV_tssH, cpsACP, dotU_tssL, entA, entB, entC, entE, entF, fepA, fepB, fepC, fepD, fepG, fes, fimA, fimB, fimC, fimD, fimE, fimF, fimG, fimH, fimI, fimK, galF, glf, gnd, hcp_tssD, iroE, mrkA, mrkB, mrkC, mrkD, mrkF, mrkH, mrkI, mrkJ, rcsA, rcsB, sciN_tssJ, tssF, tssG, ugd, vasE_tssK, wbbM, wbbN, wzm, wzt, ybdA	Aac3_IIa, Aac6Ib_cr, AadA16, AmpH, Arr3, CatA2, CTX_M_15, DfrA27, OqxA, OqxB, QnrB6, SHV_65, StrB, SulI, SulII, TEM_1, TetD
34154_7_271	DASSIM38743655	ERR6058078	2017	This study	Human	Colonising	ST403	O3b	Very high	KL105	Very high	0	0	0	0	0	0	1	acrA, acrB, clpV_tssH, cpsACP, dotU_tssL, entA, entB, entC, entD, entE, entF, fepA, fepB, fepC, fepD, fepG, fes, fimA, fimB, fimC, fimD, fimE, fimF, fimG, fimH, fimI, fimK, galF, gnd, hcp_tssD, icmF_tssM, iroE, KPHS_23120, manC, mrkA, mrkB, mrkC, mrkD, mrkF, mrkH, mrkI, mrkJ, rcsA, rcsB, sciN_tssJ, tli1, tssF, tssG, ugd, vasE_tssK, vgrG_tssI, vipA_tssB, vipB_tssC, ybdA	Aac6Ib_cr, AmpH, CatB4, CTX_M_15, DfrA14, OqxA, OqxB, OXA_1, SHV_80, StrA, StrB, SulII, TEM_1, TetA
34154_7_274	DASSIM38743752	ERR6058079	2018	This study	Human	Colonising	ST1799	O1v1	Very high	KL16	Very high	0	0	0	0	0	0	1	acrA, acrB, clpV_tssH, cpsACP, dotU_tssL, entA, entB, entC, entE, entF, fepA, fepB, fepC, fepD, fepG, fes, fimA, fimB, fimC, fimD, fimE, fimF, fimG, fimH, fimI, fimK, galF, glf, gnd, hcp_tssD, iroE, manB, manC, mrkA, mrkB, mrkC, mrkD, mrkF, mrkH, mrkI, mrkJ, rcsA, rcsB, sciN_tssJ, tssF, tssG, ugd, vasE_tssK, vipA_tssB, vipB_tssC, wbbM, wbbN, wzm, wzt, ybdA	Aac3_IIa, Aac6Ib_cr, AmpH, CatA1, CTX_M_15, DfrA14, DfrA7, OqxA, OqxB, OXA_1, SHV_28, StrA, StrB, SulI, SulII, TEM_1, TetA
34154_7_276	DASSIM38743656	ERR6058081	2017	This study	Human	Colonising	ST391	O1v2	Very high	KL30	Very high	1	0	0	0	0	0	1	acrA, acrB, allA, allB, allC, allD, allR, allS, clpV_tssH, cpsACP, dotU_tssL, entA, entB, entC, entE, entF, fepA, fepB, fepC, fepD, fepG, fes, fimA, fimB, fimC, fimD, fimE, fimF, fimG, fimH, fimI, fimK, fyuA, galF, glf, gnd, hcp_tssD, iroE, irp1, irp2, kfoC, manB, manC, mrkA, mrkB, mrkC, mrkD, mrkF, mrkH, mrkI, mrkJ, rcsA, rcsB, sciN_tssJ, tssF, tssG, ugd, vasE_tssK, vipA_tssB, vipB_tssC, wbbM, w…	Aac3_IIa, Aac6Ib_cr, AmpH, CatB4, CTX_M_15, DfrA14, OqxA, OqxB, OXA_1, SHV_89, StrA, StrB, SulII, TEM_1
34154_7_277	DASSIM38743657	ERR6058082	2017	This study	Human	Colonising	ST14	O1v1	Very high	KL157	Good	0	0	0	0	0	0	0	acrA, acrB, clpV_tssH, dotU_tssL, entA, entB, entC, entE, entF, fepA, fepB, fepC, fepD, fepG, fes, fimA, fimB, fimC, fimD, fimE, fimF, fimG, fimH, fimI, fimK, glf, hcp_tssD, iroE, manB, manC, mrkA, mrkB, mrkC, mrkD, mrkF, mrkH, mrkI, mrkJ, rcsA, rcsB, sciN_tssJ, tssF, tssG, ugd, vasE_tssK, vipA_tssB, vipB_tssC, wbbM, wbbN, wzm, wzt, ybdA	Aac3_IId, Aac6Ib_cr, AadA16, AmpH, Arr3, DfrA27, OqxA, OqxB, QnrB6, StrA, StrB, SulI, SulII, TEM_1, TetD
34154_7_279	DASSIM38743753	ERR6058083	2018	This study	Human	Colonising	ST1427	OL101	Good	KL67	Good	0	0	0	0	0	0	1	acrA, acrB, clpV_tssH, cpsACP, dotU_tssL, entA, entB, entC, entE, entF, fepA, fepB, fepC, fepD, fepG, fes, fimA, fimB, fimC, fimD, fimE, fimF, fimG, fimH, fimI, fimK, galF, gnd, hcp_tssD, icmF_tssM, iroE, KPHS_23120, manC, mrkA, mrkB, mrkC, mrkD, mrkF, mrkH, mrkI, rcsA, rcsB, sciN_tssJ, tli1, tssF, tssG, ugd, vasE_tssK, vgrG_tssI, vipA_tssB, vipB_tssC, ybdA	Aac3_IIa, Aac6Ib_cr, AmpH, CatB4, CTX_M_15, DfrA14, OqxA, OqxB, OXA_1, SHV_89, StrA, StrB, SulII, TEM_1, TetA
34154_7_281	DASSIM38743754	ERR6058085	2018	This study	Human	Colonising	ST1799	O1v1	Very high	KL16	Very high	0	0	0	0	0	0	1	acrA, acrB, clpV_tssH, cpsACP, dotU_tssL, entA, entB, entC, entE, entF, fepA, fepB, fepC, fepD, fepG, fes, fimA, fimB, fimC, fimD, fimE, fimF, fimG, fimH, fimI, fimK, galF, glf, gnd, hcp_tssD, iroE, manB, manC, mrkA, mrkB, mrkC, mrkD, mrkF, mrkH, mrkI, mrkJ, rcsA, rcsB, sciN_tssJ, tssF, tssG, ugd, vasE_tssK, vipA_tssB, vipB_tssC, wbbM, wbbN, wzm, wzt, ybdA	Aac3_IIa, Aac6Ib_cr, AmpH, CatA1, CTX_M_15, DfrA14, DfrA7, OqxA, OqxB, OXA_1, SHV_28, StrA, StrB, SulI, SulII, TEM_1, TetA
34154_7_283	DASSIM38743658	ERR6058087	2018	This study	Human	Colonising	ST15	O1v1	Very high	KL112	Very high	1	0	0	0	0	0	1	acrA, acrB, clpV_tssH, cpsACP, dotU_tssL, entA, entB, entC, entE, entF, fepA, fepB, fepC, fepD, fepG, fes, fimA, fimB, fimC, fimD, fimE, fimF, fimG, fimH, fimI, fimK, fyuA, galF, glf, gnd, hcp_tssD, iroE, irp1, irp2, manB, manC, mrkA, mrkB, mrkC, mrkD, mrkF, mrkH, mrkI, mrkJ, rcsA, rcsB, sciN_tssJ, tssF, tssG, ugd, vasE_tssK, vipA_tssB, vipB_tssC, wbbM, wbbN, wzm, wzt, ybdA, ybtA, ybtE, ybtP, ybt…	Aac3_IIa, Aac6Ib_cr, AmpH, CatB4, CTX_M_15, DfrA14, OqxA, OqxB, OXA_1, SHV_28, StrA, StrB, SulII, TEM_1
34154_7_287	DASSIM38743755	ERR6058089	2018	This study	Human	Colonising	Novel	O1v2	Very high	KL108	Very high	0	0	0	0	0	0	1	acrA, acrB, cpsACP, entA, entB, entC, entE, entF, fepA, fepB, fepC, fepD, fepG, fes, fimA, fimB, fimC, fimD, fimE, fimF, fimG, fimH, fimI, fimK, galF, glf, gnd, iroE, kfoC, manB, manC, mrkA, mrkB, mrkC, mrkD, mrkF, mrkI, mrkJ, rcsA, rcsB, sciN_tssJ, tssG, ugd, vipA_tssB, vipB_tssC, wbbM, wbbN, wbbO, wzm, wzt, ybdA	AmpH, CTX_M_15, DfrA14, OqxA, OqxB, Qnr_S1, SHV_89, StrB, SulII, TEM_1, TetA
34154_7_289	DASSIM38743756	ERR6058091	2018	This study	Human	Colonising	ST307	O2v2	Very high	KL102	Very high	1	0	0	0	0	0	1	acrA, acrB, clpV_tssH, cpsACP, dotU_tssL, entA, entB, entC, entE, entF, fepA, fepB, fepC, fepD, fepG, fes, fimA, fimB, fimC, fimD, fimE, fimF, fimG, fimH, fimI, fimK, fyuA, galF, glf, gnd, hcp_tssD, icmF_tssM, iroE, irp1, irp2, kfoC, KPHS_23120, mrkA, mrkB, mrkC, mrkD, mrkF, mrkH, mrkI, mrkJ, rcsA, rcsB, sciN_tssJ, tli1, tssF, tssG, ugd, vasE_tssK, vgrG_tssI, vipA_tssB, wbbM, wbbN, wbbO, wzm, wzt…	Aac3_IIa, Aac6Ib_cr, AmpH, CatB4, CTX_M_15, DfrA14, OqxA, OqxB, OXA_1, SHV_28, StrA, StrB, SulII, TEM_1, TetA
34154_7_291	DASSIM38743660	ERR6058093	2018	This study	Human	Colonising	ST14	O1v1	Very high	KL2	Very high	0	0	0	0	0	0	1	acrA, acrB, clpV_tssH, cpsACP, dotU_tssL, entA, entB, entC, entE, entF, fepA, fepB, fepC, fepD, fepG, fes, fimA, fimB, fimC, fimD, fimE, fimF, fimG, fimH, fimI, fimK, galF, glf, gnd, hcp_tssD, iroE, manB, manC, mrkA, mrkB, mrkC, mrkD, mrkF, mrkH, mrkI, mrkJ, rcsA, rcsB, sciN_tssJ, tssF, tssG, ugd, vasE_tssK, vipA_tssB, vipB_tssC, wbbM, wbbN, wzm, wzt, ybdA	Aac3_IId, AmpH, CatA2, CTX_M_15, DfrA30, OqxA, OqxB, SHV_28, SulII, TEM_1
34154_7_294	DASSIM38743757	ERR6058094	2018	This study	Human	Colonising	ST147	O2v1	Very high	KL64	Very high	1	0	0	0	0	0	1	acrA, acrB, clpV_tssH, cpsACP, dotU_tssL, entA, entB, entC, entE, entF, fepA, fepB, fepC, fepD, fepG, fes, fimA, fimB, fimC, fimD, fimE, fimF, fimG, fimH, fimI, fimK, fyuA, galF, glf, gnd, hcp_tssD, icmF_tssM, iroE, irp1, irp2, KPHS_23120, manC, mrkA, mrkB, mrkC, mrkD, mrkF, mrkH, mrkI, mrkJ, rcsA, rcsB, sciN_tssJ, tli1, tssF, tssG, ugd, vasE_tssK, vgrG_tssI, vipA_tssB, vipB_tssC, wbbM, wbbN, wzm…	Aac3_IIa, Aac6Ib_cr, AmpH, CatB4, CTX_M_15, DfrA14, OqxA, OqxB, OXA_1, SHV_67, StrA, StrB, SulII, TEM_1, TetA
34154_7_296	DASSIM38743661	ERR6058096	2018	This study	Human	Colonising	ST39	O1v1	Very high	KL2	Very high	1	0	0	0	0	0	1	acrA, acrB, clpV_tssH, cpsACP, dotU_tssL, entA, entB, entC, entE, entF, fepA, fepB, fepC, fepD, fepG, fes, fimA, fimB, fimC, fimD, fimE, fimF, fimG, fimH, fimI, fimK, fyuA, galF, glf, gnd, hcp_tssD, icmF_tssM, iroD, iroE, irp1, irp2, KPHS_23120, manB, manC, mrkA, mrkB, mrkC, mrkD, mrkF, mrkH, mrkI, mrkJ, rcsA, rcsB, sciN_tssJ, tssF, tssG, ugd, vasE_tssK, vgrG_tssI, vipA_tssB, vipB_tssC, wbbM, wbb…	Aac3_IIa, Aac6Ib_cr, AmpH, CatB4, CTX_M_15, DfrA14, OqxA, OqxB, OXA_1, SHV_89, StrA, StrB, SulII, TEM_1, TetA
34154_7_298	DASSIM38743758	ERR6058098	2018	This study	Human	Colonising	ST2668	OL103	High	KL111	Very high	0	0	0	0	0	0	1	acrA, acrB, clpV_tssH, cpsACP, dotU_tssL, entA, entB, entC, entE, entF, fepA, fepB, fepC, fepD, fepG, fes, fimA, fimB, fimC, fimE, fimF, fimG, fimH, fimI, fimK, galF, gnd, hcp_tssD, icmF_tssM, iroE, KPHS_23120, mrkA, mrkB, mrkC, mrkD, mrkF, mrkH, mrkI, mrkJ, rcsA, rcsB, sciN_tssJ, tli1, tssF, tssG, ugd, vasE_tssK, vgrG_tssI, vipA_tssB, vipB_tssC, ybdA	AmpH, CTX_M_15, DfrA14, OqxA, OqxB, Qnr_S1, SHV_33, StrA, StrB, SulII, TEM_1
34154_7_299	DASSIM38743662	ERR6058099	2017	This study	Human	Colonising	ST25	O1v2	Very high	KL2	Very high	1	0	0	0	0	0	1	acrA, acrB, clpV_tssH, cpsACP, dotU_tssL, entA, entB, entC, entE, entF, fepA, fepB, fepC, fepD, fepG, fes, fimA, fimB, fimC, fimD, fimE, fimF, fimG, fimH, fimI, fimK, fyuA, galF, glf, gnd, hcp_tssD, icmF_tssM, iroE, irp1, irp2, kfoC, KPHS_23120, manB, manC, mrkA, mrkB, mrkC, mrkD, mrkF, mrkH, mrkI, mrkJ, rcsB, sciN_tssJ, tli1, tssF, tssG, ugd, vasE_tssK, vgrG_tssI, vipA_tssB, vipB_tssC, wbbM, wbb…	Aac3_IIa, Aac6Ib_cr, AmpH, Aph3, CatB4, CTX_M_15, DfrA14, MphA, OXA_1, SHV_81, StrA, StrB, SulII, TEM_1, TetA
34154_7_3	DASSIM38743780	ERR6057876	2018	This study	Human	Colonising	ST1193	O2v1	Very high	KL22	Low	0	0	0	0	0	0	1	acrA, acrB, clpV_tssH, cpsACP, dotU_tssL, entA, entB, entC, entE, entF, fepA, fepB, fepC, fepD, fepG, fes, fimA, fimB, fimC, fimD, fimE, fimF, fimG, fimH, fimI, fimK, galF, glf, gnd, hcp_tssD, iroE, mrkA, mrkB, mrkC, mrkD, mrkF, mrkH, mrkI, mrkJ, rcsA, rcsB, sciN_tssJ, tssF, tssG, ugd, vasE_tssK, vipA_tssB, vipB_tssC, wbbM, wbbN, wzm, wzt, yagZ_ecpA, ybdA	Aac3_IIa, Aac6Ib_cr, AadA17, AadA2, AmpH, CatA2, CatB4, CTX_M_15, DfrA12, MphA, OqxA, OqxB, OXA_1, Qnr_S1, SHV_75, StrA, StrB, SulI, SulII, TEM_1, TetA
34154_7_30	DASSIM38743595	ERR6057896	2017	This study	Human	Colonising	ST14	O1v1	Very high	KL2	Very high	0	0	0	0	0	0	1	acrA, acrB, clpV_tssH, cpsACP, dotU_tssL, entA, entB, entC, entE, entF, fepA, fepB, fepC, fepD, fepG, fes, fimA, fimB, fimC, fimD, fimE, fimF, fimG, fimH, fimI, fimK, galF, glf, gnd, hcp_tssD, iroE, manB, manC, mrkA, mrkB, mrkC, mrkD, mrkF, mrkH, mrkI, mrkJ, rcsA, rcsB, sciN_tssJ, tssF, tssG, ugd, vasE_tssK, vipA_tssB, vipB_tssC, wbbM, wbbN, wzm, wzt, yagZ_ecpA, ybdA	Aac3_IId, AmpH, CatA2, CTX_M_15, DfrA30, OqxA, OqxB, SHV_28, SulII, TEM_1
34154_7_303	DASSIM38743759	ERR6058101	2018	This study	Human	Colonising	ST985	O1v2	Very high	KL39	Very high	1	0	0	0	0	0	1	acrA, acrB, clpV_tssH, dotU_tssL, entA, entB, entC, entE, entF, fepA, fepB, fepC, fepD, fepG, fes, fimA, fimB, fimC, fimD, fimE, fimF, fimG, fimH, fimI, fimK, fyuA, galF, glf, gnd, hcp_tssD, iroE, irp1, irp2, kfoC, manB, manC, mrkA, mrkB, mrkC, mrkD, mrkF, mrkH, mrkI, mrkJ, rcsA, rcsB, sciN_tssJ, tssF, tssG, ugd, vasE_tssK, vipA_tssB, vipB_tssC, wbbM, wbbN, wbbO, wzm, wzt, ybdA, ybtA, ybtE, ybtP,…	Aac3_IIa, Aac6Ib_cr, AmpH, CatB4, CTX_M_15, DfrA14, OqxA, OqxB, OXA_1, SHV_187, StrA, StrB, SulII, TEM_1
34154_7_304	DASSIM38743663	ERR6058102	2017	This study	Human	Colonising	ST711	O1v2	Very high	KL54	Very high	1	0	0	0	0	0	1	acrA, acrB, clpV_tssH, cpsACP, dotU_tssL, entA, entB, entC, entE, entF, fepA, fepB, fepC, fepD, fepG, fes, fimA, fimB, fimC, fimD, fimE, fimF, fimG, fimH, fimI, fimK, fyuA, galF, glf, gnd, hcp_tssD, iroE, irp1, irp2, kfoC, manB, manC, mrkA, mrkB, mrkC, mrkD, mrkF, mrkH, mrkI, mrkJ, rcsA, rcsB, sciN_tssJ, tssF, tssG, ugd, vasE_tssK, vipA_tssB, vipB_tssC, wbbM, wbbN, wbbO, wzm, wzt, ybdA, ybtA, ybt…	Aac3_IIa, Aac6Ib_cr, AmpH, CatB4, CTX_M_15, DfrA14, OqxA, OqxB, OXA_1, SHV_187, StrA, StrB, SulII, TEM_1, TetA
34154_7_306	DASSIM38743760	ERR6058103	2018	This study	Human	Colonising	Novel	O1v2	Very high	KL63	Good	0	0	0	0	0	0	1	acrA, acrB, clpV_tssH, cpsACP, dotU_tssL, entA, entB, entC, entD, entE, entF, fepA, fepB, fepC, fepD, fepG, fes, fimA, fimB, fimC, fimD, fimE, fimF, fimG, fimH, fimI, fimK, galF, glf, gnd, hcp_tssD, iroE, kfoC, manB, manC, mrkA, mrkB, mrkC, mrkD, mrkF, mrkH, mrkI, mrkJ, rcsA, rcsB, sciN_tssJ, tssF, tssG, ugd, vasE_tssK, vipA_tssB, vipB_tssC, wbbM, wbbN, wbbO, wzm, wzt, ybdA	Aac3_IId, AmpH, CTX_M_15, DfrA30, OqxA, OqxB, SHV_40, SulII, TEM_1
34154_7_307	DASSIM38743664	ERR6058104	2017	This study	Human	Colonising	ST25	O1v2	Very high	KL2	Good	1	0	0	0	0	0	1	acrA, acrB, clpV_tssH, cpsACP, dotU_tssL, entA, entB, entC, entE, entF, fepA, fepB, fepC, fepD, fepG, fes, fimA, fimB, fimC, fimD, fimE, fimF, fimG, fimH, fimI, fimK, fyuA, galF, glf, gnd, hcp_tssD, icmF_tssM, iroE, irp1, irp2, kfoC, KPHS_23120, manB, manC, mrkA, mrkB, mrkC, mrkD, mrkF, mrkH, mrkI, mrkJ, rcsB, sciN_tssJ, tli1, tssF, tssG, ugd, vasE_tssK, vgrG_tssI, vipA_tssB, vipB_tssC, wbbM, wbb…	Aac3_IIa, Aac6Ib_cr, AmpH, Aph3, CatB4, CTX_M_15, DfrA14, MphA, OXA_1, SHV_81, StrA, StrB, SulII, TEM_1, TetA
34154_7_31	DASSIM38743691	ERR6057897	2017	This study	Human	Colonising	ST17	O5	High	KL25	High	0	0	0	0	0	0	1	acrA, acrB, clpV_tssH, cpsACP, dotU_tssL, entA, entB, entC, entD, entE, entF, fepA, fepB, fepC, fepD, fepG, fes, fimA, fimB, fimC, fimD, fimE, fimF, fimG, fimH, fimI, fimK, galF, gnd, hcp_tssD, iroE, manC, mrkA, mrkB, mrkC, mrkD, mrkF, mrkH, mrkI, mrkJ, rcsA, rcsB, sciN_tssJ, tssF, tssG, ugd, vasE_tssK, vipA_tssB, vipB_tssC, ybdA	Aac3_IIa, Aac6Ib_cr, AadA16, AmpH, Arr3, CTX_M_15, DfrA27, OqxA, OqxB, QnrB6, SHV_96, StrA, StrB, SulI, SulII, TEM_1
34154_7_312	DASSIM38743665	ERR6058106	2017	This study	Human	Colonising	ST3717	O1v2	Very high	KL57	Very high	0	0	0	0	0	0	1	acrA, acrB, clpV_tssH, cpsACP, dotU_tssL, entA, entB, entC, entE, entF, fepA, fepB, fepC, fepD, fepG, fes, fimA, fimB, fimC, fimD, fimE, fimF, fimG, fimH, fimK, galF, glf, gnd, hcp_tssD, icmF_tssM, iroE, kfoC, KPHS_23120, manB, manC, mrkA, mrkB, mrkC, mrkD, mrkF, mrkH, mrkI, mrkJ, rcsA, rcsB, sciN_tssJ, tli1, tssF, tssG, ugd, vasE_tssK, vgrG_tssI, vipB_tssC, wbbM, wbbN, wbbO, wzm, wzt, ybdA	Aac6Ib_cr, AadA16, AmpH, Arr3, CTX_M_15, DfrA27, OqxA, OqxB, QnrB6, SHV_75, StrA, StrB, SulI, SulII, TEM_1
34154_7_313	DASSIM38743666	ERR6058107	2017	This study	Human	Colonising	Novel	O2v2	Very high	KL136	Very high	0	0	0	0	0	0	1	acrA, acrB, clpV_tssH, cpsACP, entB, entC, entE, entF, fepA, fepB, fepC, fepD, fepG, fes, fimA, fimB, fimC, fimD, fimE, fimF, fimG, fimH, galF, glf, gnd, hcp_tssD, icmF_tssM, kfoC, KPHS_23120, mrkA, mrkB, mrkC, mrkD, mrkF, mrkH, mrkJ, rcsB, tli1, tssF, ugd, vasE_tssK, vgrG_tssI, vipA_tssB, vipB_tssC, wbbM, wbbN, wbbO, wzm, wzt, ybdA	Aac3_IIa, AadA17, AadA2, AmpH, Arr2, CatA2, CatB4, CmlA5, CTX_M_15, DfrA12, DfrA14, LAP_2, LEN_26, MphA, OqxA, OqxB, OXA_1, OXA_10, Qnr_S1, StrA, StrB, SulI, SulII, TEM_1, TetA
34154_7_316	DASSIM38743762	ERR6058108	2018	This study	Human	Colonising	ST17	O5	Good	KL25	High	0	0	0	0	0	0	1	acrA, acrB, clpV_tssH, cpsACP, dotU_tssL, entA, entB, entC, entD, entE, entF, fepA, fepB, fepC, fepD, fepG, fes, fimA, fimB, fimC, fimD, fimE, fimF, fimG, fimH, fimI, fimK, galF, gnd, hcp_tssD, iroE, manC, mrkA, mrkB, mrkC, mrkD, mrkF, mrkH, mrkI, mrkJ, rcsA, rcsB, sciN_tssJ, tssF, tssG, ugd, vasE_tssK, vipA_tssB, vipB_tssC, ybdA	Aac3_IIa, Aac6Ib_cr, AadA16, AmpH, Arr3, CatA2, CTX_M_15, DfrA27, OqxA, OqxB, QnrB6, SHV_96, StrA, StrB, SulI, SulII, TEM_1, TetD
34154_7_317	DASSIM38743763	ERR6058109	2018	This study	Human	Colonising	ST307	O2v2	Very high	KL102	Very high	0	0	0	0	0	0	1	acrA, acrB, clpV_tssH, cpsACP, dotU_tssL, entA, entB, entC, entE, entF, fepA, fepB, fepC, fepD, fepG, fes, fimA, fimB, fimC, fimD, fimE, fimF, fimG, fimH, fimI, fimK, galF, glf, gnd, hcp_tssD, icmF_tssM, iroE, kfoC, KPHS_23120, mrkA, mrkB, mrkC, mrkD, mrkF, mrkH, mrkI, mrkJ, rcsA, rcsB, sciN_tssJ, tssF, tssG, ugd, vasE_tssK, vgrG_tssI, vipB_tssC, wbbM, wbbN, wbbO, wzm, wzt, ybdA	Aac3_IIa, AmpH, CTX_M_15, DfrA14, OqxA, OqxB, SHV_28, StrA, StrB, SulII, TEM_1
34154_7_318	DASSIM38743667	ERR6058110	2017	This study	Human	Colonising	Novel	O4	Very high	KL149	Good	1	0	0	0	0	0	1	acrA, acrB, cpsACP, entA, entB, entC, entD, entE, entF, fepA, fepB, fepC, fepD, fepG, fes, fimA, fimB, fimC, fimD, fimE, fimF, fimG, fimH, fimI, fimK, fyuA, galF, gnd, iroE, irp1, irp2, mrkA, mrkB, mrkC, mrkD, mrkF, mrkH, mrkI, mrkJ, rcsA, rcsB, sciN_tssJ, tssF, tssG, ugd, ybdA, ybtA, ybtE, ybtP, ybtQ, ybtS, ybtT, ybtU, ybtX	Aac3_IIa, Aac6Ib_cr, AadA16, AmpH, Arr3, CatA1, CatB4, CTX_M_15, DfrA27, MphA, OqxA, OqxB, OXA_1, QnrB6, SHV_187, SHV_38, StrA, StrB, SulI, SulII, TEM_1, TetD
34154_7_32	DASSIM38743787	ERR6057898	2018	This study	Human	Colonising	ST37	O4	Very high	KL15	Very high	0	0	0	0	0	0	1	acrA, acrB, clpV_tssH, cpsACP, dotU_tssL, entA, entB, entC, entD, entE, entF, fepA, fepB, fepC, fepD, fepG, fes, fimA, fimB, fimC, fimD, fimE, fimF, fimG, fimH, fimI, fimK, galF, hcp_tssD, iroE, mrkA, mrkB, mrkC, mrkD, mrkF, mrkH, mrkI, mrkJ, rcsA, rcsB, sciN_tssJ, tssF, tssG, vasE_tssK, vipA_tssB, vipB_tssC, ybdA	Aac3_IIa, Aac6Ib_cr, AmpH, CatB4, CTX_M_15, DfrA14, OqxA, OqxB, OXA_1, SHV_89, StrA, StrB, SulII, TEM_1, TetA
34154_7_322	DASSIM38743764	ERR6058111	2018	This study	Human	Colonising	ST789	O1v1	Very high	KL18	Very high	0	0	0	0	0	0	1	acrA, acrB, clpV_tssH, cpsACP, dotU_tssL, entA, entB, entC, entD, entE, entF, fepA, fepB, fepC, fepD, fepG, fes, fimA, fimB, fimC, fimD, fimE, fimF, fimG, fimH, fimI, fimK, galF, glf, gnd, hcp_tssD, icmF_tssM, iroE, KPHS_23120, mrkA, mrkB, mrkC, mrkD, mrkF, mrkH, mrkI, mrkJ, rcsA, rcsB, sciN_tssJ, tli1, tssF, tssG, ugd, vasE_tssK, vgrG_tssI, vipA_tssB, vipB_tssC, wbbM, wbbN, wzm, wzt, ybdA	AmpH, CatA1, DfrA5, OqxA, OqxB, SHV_12, StrA, StrB, SulII, TetD
34154_7_323	DASSIM38743668	ERR6058112	2018	This study	Human	Colonising	ST4283	O4	Very high	KL145	Good	0	0	0	0	0	0	1	acrA, acrB, clpV_tssH, cpsACP, dotU_tssL, entA, entB, entC, entE, entF, fepA, fepB, fepC, fepD, fepG, fes, fimA, fimB, fimC, fimD, fimE, fimF, fimG, fimH, fimI, fimK, galF, hcp_tssD, icmF_tssM, iroE, KPHS_23120, mrkA, mrkB, mrkC, mrkD, mrkF, mrkH, mrkI, mrkJ, rcsA, rcsB, sciN_tssJ, tssF, tssG, ugd, vasE_tssK, vgrG_tssI, vipA_tssB, vipB_tssC, ybdA	AmpH, CTX_M_15, DfrA14, OqxA, OqxB, SHV_32, StrA, StrB, SulII, TEM_1
34154_7_324	DASSIM38743765	ERR6058113	2018	This study	Human	Colonising	ST307	O2v2	Very high	KL102	Very high	0	0	0	0	0	0	1	acrA, acrB, clpV_tssH, cpsACP, dotU_tssL, entA, entB, entC, entE, entF, fepA, fepB, fepC, fepD, fepG, fes, fimA, fimB, fimC, fimD, fimE, fimF, fimG, fimH, fimI, fimK, galF, glf, gnd, hcp_tssD, icmF_tssM, iroE, kfoC, KPHS_23120, mrkA, mrkB, mrkC, mrkD, mrkF, mrkH, mrkI, mrkJ, rcsA, rcsB, sciN_tssJ, tssF, tssG, ugd, vasE_tssK, vgrG_tssI, wbbM, wbbN, wbbO, wzm, wzt, ybdA	Aac3_IIa, Aac6Ib_cr, AadA16, AmpH, Arr3, CatA2, CTX_M_15, DfrA27, OqxA, OqxB, SHV_28, StrA, StrB, SulI, SulII, TEM_1
34154_7_325	DASSIM38743669	ERR6058114	2018	This study	Human	Colonising	ST307	O2v2	Very high	KL102	Very high	1	0	0	0	0	0	1	acrA, acrB, clpV_tssH, cpsACP, dotU_tssL, entA, entB, entC, entE, entF, fepA, fepB, fepC, fepD, fepG, fes, fimA, fimB, fimC, fimD, fimE, fimF, fimG, fimH, fimI, fimK, fyuA, galF, glf, gnd, hcp_tssD, icmF_tssM, iroE, irp1, irp2, kfoC, KPHS_23120, mrkA, mrkB, mrkC, mrkD, mrkF, mrkH, mrkI, mrkJ, rcsA, rcsB, sciN_tssJ, tli1, tssF, tssG, ugd, vasE_tssK, vgrG_tssI, wbbM, wbbN, wbbO, wzm, wzt, ybdA, ybt…	Aac3_IIa, Aac6Ib_cr, AadA16, AmpH, Arr3, CatA2, CTX_M_15, DfrA27, OqxA, OqxB, SHV_28, StrA, StrB, SulI, SulII, TEM_1
34154_7_33	DASSIM38743692	ERR6057899	2017	This study	Human	Colonising	ST307	O1v2	Very high	KL102	Very high	1	0	0	0	0	0	1	acrA, acrB, clpV_tssH, cpsACP, dotU_tssL, entA, entB, entC, entE, entF, fepA, fepB, fepC, fepD, fepG, fes, fimA, fimB, fimC, fimD, fimE, fimF, fimG, fimH, fimI, fimK, fyuA, galF, glf, gnd, hcp_tssD, icmF_tssM, iroE, irp1, irp2, kfoC, KPHS_23120, manB, mrkA, mrkB, mrkC, mrkD, mrkF, mrkH, mrkI, mrkJ, rcsA, rcsB, sciN_tssJ, tssF, tssG, ugd, vasE_tssK, vgrG_tssI, vipA_tssB, wbbM, wbbN, wbbO, wzm, wzt…	Aac3_IIa, Aac6Ib_cr, AmpH, CatB4, CTX_M_15, DfrA14, OqxA, OqxB, OXA_1, SHV_28, StrB, SulII, TEM_1, TetA
34154_7_330	DASSIM38743766	ERR6058115	2018	This study	Human	Colonising	ST2136	O2v2	Very high	KL2	Good	0	0	0	0	0	0	1	acrA, acrB, clpV_tssH, cpsACP, dotU_tssL, entA, entB, entC, entE, entF, fepA, fepB, fepC, fepD, fepG, fes, fimA, fimB, fimC, fimD, fimE, fimF, fimG, fimH, fimI, fimK, galF, glf, gnd, hcp_tssD, iroE, kfoC, manB, manC, mrkA, mrkB, mrkC, mrkD, mrkF, mrkH, mrkI, mrkJ, rcsA, rcsB, sciN_tssJ, tssF, tssG, ugd, vasE_tssK, vipA_tssB, vipB_tssC, wbbM, wbbN, wbbO, wzm, wzt, ybdA	AadA17, AadA2, AmpH, CatA2, CTX_M_15, DfrA12, MphA, OqxA, OqxB, Qnr_S1, SHV_27, StrB, SulI, SulII, TEM_135, TetD
34154_7_331	DASSIM38743670	ERR6058116	2018	This study	Human	Colonising	ST20	O2v2	Very high	KL102	Very high	0	0	0	0	0	0	1	acrA, acrB, clpV_tssH, cpsACP, dotU_tssL, entA, entB, entC, entD, entE, entF, fepA, fepB, fepC, fepD, fepG, fes, fimA, fimB, fimC, fimD, fimE, fimF, fimG, fimH, fimI, fimK, galF, glf, gnd, hcp_tssD, iroE, kfoC, mrkA, mrkB, mrkC, mrkD, mrkF, mrkH, mrkI, mrkJ, rcsA, rcsB, sciN_tssJ, tssF, tssG, ugd, vasE_tssK, vipA_tssB, vipB_tssC, wbbM, wbbN, wbbO, wzm, wzt, ybdA	Aac3_IId, AmpH, CTX_M_15, DfrA30, OqxA, OqxB, SHV_98, SulII, TEM_1
34154_7_332	DASSIM38743767	ERR6058117	2018	This study	Human	Colonising	ST3559	O4	Very high	KL27	Very high	0	0	0	0	0	0	1	acrA, acrB, clpV_tssH, cpsACP, dotU_tssL, entA, entB, entC, entE, entF, fepA, fepB, fepC, fepD, fepG, fes, fimA, fimB, fimC, fimD, fimE, fimF, fimG, fimH, fimI, fimK, galF, gnd, hcp_tssD, icmF_tssM, iroE, KPHS_23120, mrkA, mrkB, mrkC, mrkD, mrkF, mrkH, mrkI, mrkJ, rcsA, rcsB, sciN_tssJ, tli1, tssF, tssG, ugd, vasE_tssK, vgrG_tssI, vipA_tssB, vipB_tssC, ybdA	Aac3_IIa, Aac6Ib_cr, AmpH, CatB4, CTX_M_15, DfrA14, OqxA, OqxB, OXA_1, SHV_80, StrA, StrB, SulII, TEM_1, TetA
34154_7_333	DASSIM38743671	ERR6058118	2018	This study	Human	Colonising	ST15	O1v1	Very high	KL48	High	1	0	0	0	0	0	1	acrA, acrB, clpV_tssH, cpsACP, dotU_tssL, entA, entB, entC, entE, entF, fepA, fepB, fepC, fepD, fepG, fes, fimA, fimB, fimC, fimD, fimE, fimF, fimG, fimH, fimI, fimK, fyuA, galF, glf, hcp_tssD, iroE, irp1, irp2, mrkA, mrkB, mrkC, mrkD, mrkF, mrkH, mrkI, mrkJ, rcsA, rcsB, sciN_tssJ, tssF, tssG, ugd, vasE_tssK, vipA_tssB, vipB_tssC, wbbM, wbbN, wzm, wzt, ybdA, ybtA, ybtE, ybtP, ybtQ, ybtS, ybtT, yb…	Aac3_IIa, Aac6Ib_cr, AadA1, AmpH, CatB4, CTX_M_15, DfrA15, OqxA, OqxB, OXA_1, QnrB2, SCO_1, SHV_28, StrA, StrB, SulI, SulII, TEM_1, TetD
34154_7_338	DASSIM38743768	ERR6058119	2018	This study	Human	Colonising	ST340	O4	Very high	KL15	Very high	1	0	0	0	0	0	1	acrA, acrB, clpV_tssH, cpsACP, dotU_tssL, entA, entB, entC, entE, entF, fepA, fepB, fepC, fepD, fepG, fes, fimA, fimB, fimC, fimD, fimE, fimF, fimG, fimH, fimI, fyuA, galF, hcp_tssD, icmF_tssM, impA_tssA, iroE, irp1, irp2, KPHS_23120, mrkA, mrkB, mrkC, mrkD, mrkF, mrkH, mrkI, mrkJ, rcsA, rcsB, sciN_tssJ, tli1, tssF, tssG, vasE_tssK, VFG048736, vgrG_tssI, vipA_tssB, vipB_tssC, ybdA, ybtA, ybtE, yb…	Aac3_IIa, AadA1_pm, AadA2, AmpH, Arr2, CatA2, CmlA5, CTX_M_15, DfrA14, OqxA, OqxB, OXA_10, Qnr_S1, SHV_11, SulII, TEM_1, TetD
34154_7_339	DASSIM38743672	ERR6058120	2018	This study	Human	Colonising	ST3586	O2v2	Very high	KL102	Very high	0	0	0	0	0	0	1	acrA, acrB, clpV_tssH, cpsACP, dotU_tssL, entA, entB, entC, entE, entF, fepA, fepB, fepC, fepD, fepG, fes, fimA, fimB, fimC, fimD, fimE, fimF, fimG, fimH, fimI, fimK, galF, glf, gnd, hcp_tssD, icmF_tssM, impA_tssA, iroE, kfoC, KPHS_23120, mrkA, mrkB, mrkC, mrkD, mrkF, mrkH, mrkI, mrkJ, rcsA, rcsB, sciN_tssJ, tli1, tssF, tssG, ugd, vasE_tssK, vipA_tssB, vipB_tssC, wbbM, wbbN, wbbO, wzm, wzt, ybdA	AmpH, DfrA14, OqxA, OqxB, Qnr_S1, SHV_70, StrA, StrB, SulII, TEM_1, TetD
34154_7_340	DASSIM38743673	ERR6058121	2018	This study	Human	Colonising	ST607	O1v1	Very high	KL25	Good	1	0	0	0	0	0	1	acrA, acrB, clpV_tssH, cpsACP, dotU_tssL, entA, entB, entC, entE, entF, fepA, fepB, fepC, fepD, fepG, fes, fimA, fimB, fimC, fimD, fimE, fimF, fimG, fimH, fimI, fimK, fyuA, galF, glf, gnd, hcp_tssD, iroE, irp1, irp2, mrkA, mrkB, mrkC, mrkD, mrkF, mrkH, mrkI, mrkJ, rcsA, rcsB, sciN_tssJ, tssF, tssG, ugd, vasE_tssK, vipA_tssB, vipB_tssC, wbbM, wbbN, wzm, wzt, ybdA, ybtA, ybtE, ybtP, ybtQ, ybtS, ybt…	Aac3_IIa, Aac6Ib_cr, AadA16, AmpH, Arr3, CatA2, CTX_M_15, DfrA27, OqxA, OqxB, QnrB6, SHV_65, StrB, SulI, SulII, TEM_1, TetD
34154_7_343	DASSIM38743769	ERR6058122	2018	This study	Human	Colonising	ST39	O1v1	Very high	KL2	Very high	1	0	0	0	0	0	1	acrA, acrB, clpV_tssH, cpsACP, dotU_tssL, entA, entB, entC, entE, entF, fepA, fepB, fepC, fepD, fepG, fes, fimA, fimB, fimC, fimD, fimE, fimF, fimG, fimH, fimI, fimK, fyuA, galF, glf, gnd, hcp_tssD, icmF_tssM, iroD, iroE, irp1, irp2, KPHS_23120, manB, manC, mrkA, mrkB, mrkC, mrkD, mrkF, mrkH, mrkI, mrkJ, rcsA, rcsB, sciN_tssJ, tssF, tssG, ugd, vasE_tssK, vgrG_tssI, vipA_tssB, vipB_tssC, wbbM, wbb…	AmpH, CTX_M_15, DfrA14, OqxA, OqxB, SHV_89, StrA, StrB, SulII, TEM_1
34154_7_344	DASSIM38743770	ERR6058123	2018	This study	Human	Colonising	ST39	O1v1	Very high	KL2	Very high	1	0	0	0	0	0	1	acrA, acrB, clpV_tssH, cpsACP, dotU_tssL, entA, entB, entC, entE, entF, fepA, fepB, fepC, fepD, fepG, fes, fimA, fimB, fimC, fimD, fimE, fimF, fimG, fimH, fimI, fimK, fyuA, galF, glf, gnd, hcp_tssD, icmF_tssM, iroD, iroE, irp1, irp2, KPHS_23120, manB, manC, mrkA, mrkB, mrkC, mrkD, mrkF, mrkH, mrkI, mrkJ, rcsA, rcsB, sciN_tssJ, tssF, tssG, ugd, vasE_tssK, vgrG_tssI, vipA_tssB, vipB_tssC, wbbM, wbb…	Aac3_IIa, Aac6Ib_cr, AmpH, CatB4, CTX_M_15, DfrA14, OqxA, OqxB, OXA_1, SHV_89, StrA, StrB, SulII, TEM_1, TetA
34154_7_345	DASSIM38743674	ERR6058124	2018	This study	Human	Colonising	ST2668	OL103	High	KL111	Very high	0	0	0	0	0	0	1	acrA, acrB, clpV_tssH, cpsACP, dotU_tssL, entA, entB, entC, entE, entF, fepA, fepB, fepC, fepD, fepG, fes, fimA, fimB, fimC, fimE, fimF, fimG, fimH, fimI, fimK, galF, gnd, hcp_tssD, icmF_tssM, iroE, KPHS_23120, mrkA, mrkB, mrkC, mrkD, mrkF, mrkH, mrkI, mrkJ, rcsA, rcsB, sciN_tssJ, tli1, tssF, tssG, ugd, vasE_tssK, vgrG_tssI, vipA_tssB, vipB_tssC, yagZ_ecpA, ybdA	AmpH, CTX_M_15, DfrA14, OqxA, OqxB, Qnr_S1, SHV_33, StrA, StrB, SulII, TEM_1
34154_7_348	DASSIM38743675	ERR6058125	2018	This study	Human	Colonising	ST35	O1v1	Very high	KL16	Very high	1	0	0	0	0	0	1	acrA, acrB, clpV_tssH, cpsACP, dotU_tssL, entA, entB, entC, entE, entF, fepA, fepB, fepC, fepD, fepG, fes, fimA, fimB, fimC, fimD, fimE, fimF, fimG, fimH, fimI, fimK, fyuA, galF, glf, gnd, hcp_tssD, icmF_tssM, iroE, irp1, irp2, KPHS_23120, manB, manC, mrkA, mrkB, mrkC, mrkD, mrkF, mrkH, mrkI, mrkJ, rcsA, rcsB, sciN_tssJ, tli1, tssF, tssG, ugd, vasE_tssK, vgrG_tssI, vipA_tssB, vipB_tssC, wbbM, wbb…	AmpH, CTX_M_15, DfrA30, OqxA, OqxB, SHV_33
34154_7_351	DASSIM38743771	ERR6058126	2018	This study	Human	Colonising	ST14	O1v1	Very high	KL16	Very high	1	0	0	0	0	0	1	acrA, acrB, clpV_tssH, cpsACP, dotU_tssL, entA, entB, entC, entE, entF, fepA, fepB, fepC, fepD, fepG, fes, fimA, fimB, fimC, fimD, fimE, fimF, fimG, fimH, fimI, fimK, fyuA, galF, glf, gnd, hcp_tssD, iroE, irp1, irp2, manB, manC, mrkA, mrkB, mrkC, mrkD, mrkF, mrkH, mrkI, mrkJ, rcsA, rcsB, sciN_tssJ, tssF, tssG, ugd, vasE_tssK, vipA_tssB, vipB_tssC, wbbM, wbbN, wzm, wzt, yagZ_ecpA, ybdA, ybtA, ybtE…	Aac3_IIa, Aac6Ib_cr, AadA1, AmpH, CatB4, CTX_M_15, DfrA14, LAP_2, OqxA, OqxB, OXA_1, Qnr_S1, SHV_28, StrA, StrB, SulII, TEM_1, TetA
34154_7_352	DASSIM38743772	ERR6058127	2018	This study	Human	Colonising	ST307	O2v2	Very high	KL102	Very high	1	0	0	0	0	0	1	acrA, acrB, clpV_tssH, cpsACP, dotU_tssL, entA, entB, entC, entE, entF, fepA, fepB, fepC, fepD, fepG, fes, fimA, fimB, fimC, fimD, fimE, fimF, fimG, fimH, fimI, fimK, fyuA, galF, glf, gnd, hcp_tssD, icmF_tssM, iroE, irp1, irp2, kfoC, KPHS_23120, mrkA, mrkB, mrkC, mrkD, mrkF, mrkH, mrkI, mrkJ, rcsA, rcsB, sciN_tssJ, tli1, tssF, tssG, ugd, vasE_tssK, vgrG_tssI, vipA_tssB, vipB_tssC, wbbM, wbbN, wbb…	Aac3_IIa, AmpH, CTX_M_15, OqxA, OqxB, SHV_28, StrA, StrB, SulII, TEM_1, TetA
34154_7_353	DASSIM38743676	ERR6058128	2017	This study	Human	Colonising	ST14	O1v1	Very high	KL2	Very high	0	0	0	0	0	0	1	acrA, acrB, clpV_tssH, cpsACP, dotU_tssL, entA, entB, entC, entE, entF, fepA, fepB, fepC, fepD, fepG, fes, fimA, fimB, fimC, fimD, fimE, fimF, fimG, fimH, fimI, fimK, galF, glf, gnd, hcp_tssD, iroE, manB, manC, mrkA, mrkB, mrkC, mrkD, mrkF, mrkH, mrkI, mrkJ, rcsA, rcsB, sciN_tssJ, tssF, tssG, ugd, vasE_tssK, vipA_tssB, vipB_tssC, wbbM, wbbN, wzm, wzt, ybdA	AmpH, CTX_M_15, DfrA30, OqxA, OqxB, SHV_28, SulII
34154_7_359	DASSIM38743677	ERR6058130	2017	This study	Human	Colonising	ST391	O1v2	Very high	KL30	Good	0	0	0	0	0	0	1	acrA, acrB, allA, allB, allC, allD, allR, allS, clpV_tssH, cpsACP, dotU_tssL, entA, entB, entC, entE, entF, fepA, fepB, fepC, fepD, fepG, fes, fimA, fimB, fimC, fimD, fimE, fimF, fimG, fimH, fimI, fimK, galF, glf, gnd, hcp_tssD, iroE, kfoC, manB, manC, mrkA, mrkB, mrkC, mrkD, mrkF, mrkH, mrkI, mrkJ, rcsA, rcsB, sciN_tssJ, tssF, tssG, ugd, vasE_tssK, vipA_tssB, vipB_tssC, wbbM, wbbN, wbbO, wzm, wz…	Aac3_IId, AmpH, CatA2, CTX_M_15, DfrA14, DfrA30, MphA, OqxA, OqxB, SHV_89, SulII, TEM_1
34154_7_36	DASSIM38743596	ERR6057901	2017	This study	Human	Colonising	ST37	O4	Very high	KL15	Very high	0	0	0	0	0	0	1	acrA, acrB, clpV_tssH, cpsACP, dotU_tssL, entA, entB, entC, entD, entE, entF, fepA, fepB, fepC, fepD, fepG, fes, fimA, fimB, fimC, fimD, fimE, fimF, fimG, fimH, fimI, fimK, galF, hcp_tssD, iroE, mrkA, mrkB, mrkC, mrkD, mrkF, mrkH, mrkI, mrkJ, rcsA, rcsB, sciN_tssJ, tssF, tssG, vasE_tssK, vipA_tssB, vipB_tssC, ybdA	Aac3_IIa, Aac6Ib_cr, AmpH, CatB4, CTX_M_15, DfrA14, OqxA, OqxB, OXA_1, SHV_89, StrA, StrB, SulII, TEM_1, TetA
34154_7_360	DASSIM38743774	ERR6058131	2018	This study	Human	Colonising	ST323	O3b	Good	KL21	Very high	0	0	0	0	0	0	1	acrA, acrB, clpV_tssH, dotU_tssL, entA, entB, entC, entE, entF, fepA, fepB, fepC, fepD, fepG, fes, fimA, fimB, fimC, fimD, fimE, fimF, fimG, fimH, fimI, fimK, galF, gnd, hcp_tssD, icmF_tssM, iroE, KPHS_23120, manC, mrkA, mrkB, mrkC, mrkD, mrkF, mrkH, mrkI, mrkJ, rcsA, rcsB, sciN_tssJ, tli1, tssF, tssG, ugd, vasE_tssK, vgrG_tssI, vipA_tssB, vipB_tssC, ybdA	Aac3_IIa, Aac6Ib_cr, AmpH, CatB4, CTX_M_15, DfrA14, OqxA, OqxB, OXA_1, SHV_99, StrA, StrB, SulII, TEM_1, TetA
34154_7_361	DASSIM38743678	ERR6058132	2017	This study	Human	Colonising	ST716	O2v1	Very high	KL110	Very high	0	0	0	0	0	0	1	acrA, acrB, clpV_tssH, cpsACP, dotU_tssL, entA, entB, entC, entD, entE, entF, fepA, fepB, fepC, fepD, fepG, fes, fimA, fimB, fimC, fimD, fimE, fimF, fimG, fimH, fimI, fimK, galF, glf, gnd, hcp_tssD, iroE, manB, manC, mrkA, mrkB, mrkC, mrkD, mrkF, mrkH, mrkI, mrkJ, rcsA, rcsB, sciN_tssJ, tssF, tssG, ugd, vasE_tssK, vipA_tssB, vipB_tssC, wbbM, wbbN, wzm, wzt, yagZ_ecpA, ybdA	AmpH, CTX_M_15, DfrA14, OqxA, OqxB, Qnr_S1, SHV_27, StrA, StrB, SulII, TEM_1, TetA
34154_7_366	DASSIM38743775	ERR6058133	2018	This study	Human	Colonising	ST273	O3b	Good	KL74	Good	0	0	0	0	0	0	1	acrA, acrB, clpV_tssH, dotU_tssL, entA, entB, entC, entE, entF, fepA, fepB, fepC, fepD, fepG, fes, fimA, fimB, fimC, fimD, fimE, fimF, fimG, fimH, fimI, fimK, hcp_tssD, icmF_tssM, iroE, KPHS_23120, mrkA, mrkB, mrkC, mrkD, mrkF, mrkH, mrkI, mrkJ, rcsA, rcsB, sciN_tssJ, tli1, tssF, tssG, vasE_tssK, vgrG_tssI, vipA_tssB, vipB_tssC, ybdA	Aac3_IId, AadA5, AmpH, CatA1, CTX_M_15, DfrA17, MphA, OqxA, OqxB, SHV_67, StrA, StrB, SulI, SulII, TetD
34154_7_367	DASSIM38743679	ERR6058134	2017	This study	Human	Colonising	ST551	O1v1	Very high	KL10	Very high	0	0	0	0	0	0	1	acrA, acrB, clpV_tssH, cpsACP, dotU_tssL, entA, entB, entC, entE, entF, fepA, fepB, fepC, fepD, fepG, fes, fimA, fimB, fimC, fimD, fimE, fimF, fimG, fimH, fimI, fimK, galF, glf, gnd, hcp_tssD, iroE, manB, manC, mrkA, mrkB, mrkC, mrkD, mrkF, mrkH, mrkI, mrkJ, rcsA, rcsB, sciN_tssJ, tssF, tssG, ugd, vasE_tssK, vipA_tssB, wbbM, wbbN, wzm, wzt, yagZ_ecpA, ybdA	Aac3_IIa, AmpH, CTX_M_15, DfrA14, OqxA, OqxB, SHV_172, StrA, StrB, SulII, TEM_1, TetA
34154_7_368	DASSIM38743776	ERR6058135	2018	This study	Human	Colonising	ST35	O1v1	Very high	KL30	Good	0	0	0	0	0	0	1	acrA, acrB, clpV_tssH, cpsACP, dotU_tssL, entA, entB, entC, entE, entF, fepA, fepB, fepC, fepD, fepG, fes, fimA, fimB, fimC, fimD, fimE, fimF, fimG, fimH, fimI, fimK, galF, glf, gnd, hcp_tssD, icmF_tssM, iroE, KPHS_23120, manB, manC, mrkA, mrkB, mrkC, mrkD, mrkF, mrkH, mrkI, mrkJ, rcsA, rcsB, sciN_tssJ, tli1, tssF, tssG, ugd, vasE_tssK, vgrG_tssI, vipA_tssB, vipB_tssC, wbbM, wbbN, wzm, wzt, ybdA	Aac3_IId, AmpH, Aph3, CatA2, CTX_M_15, DfrA14, DfrA30, MphA, OqxA, OqxB, SHV_33, StrA, StrB, SulII, TEM_1
34154_7_369	DASSIM38743680	ERR6058136	2017	This study	Human	Colonising	ST607	O1v1	Very high	KL25	Good	0	0	0	0	0	0	1	acrA, acrB, clpV_tssH, cpsACP, dotU_tssL, entA, entB, entC, entE, entF, fepA, fepB, fepC, fepD, fepG, fes, fimA, fimB, fimC, fimD, fimE, fimF, fimG, fimH, fimI, fimK, galF, glf, gnd, hcp_tssD, iroE, mrkA, mrkB, mrkC, mrkD, mrkF, mrkH, mrkI, mrkJ, rcsA, rcsB, sciN_tssJ, tssF, tssG, ugd, vasE_tssK, vipB_tssC, wbbM, wbbN, wzm, wzt, ybdA	Aac3_IIa, Aac6Ib_cr, AadA16, AmpH, Arr3, CatA2, CTX_M_15, DfrA27, OqxA, OqxB, SHV_65, StrA, StrB, SulI, SulII, TEM_1, TetD
34154_7_374	DASSIM38743777	ERR6058137	2018	This study	Human	Colonising	ST307	O2v2	Very high	KL102	Very high	1	0	0	0	0	0	1	acrA, acrB, clpV_tssH, cpsACP, dotU_tssL, entA, entB, entC, entE, entF, fepA, fepB, fepC, fepD, fepG, fes, fimA, fimB, fimC, fimD, fimE, fimF, fimG, fimH, fimI, fimK, fyuA, galF, glf, gnd, hcp_tssD, icmF_tssM, iroE, irp1, irp2, kfoC, KPHS_23120, mrkA, mrkB, mrkC, mrkD, mrkF, mrkH, mrkI, mrkJ, rcsA, rcsB, sciN_tssJ, tli1, tssF, tssG, ugd, vasE_tssK, vgrG_tssI, vipB_tssC, wbbM, wbbN, wbbO, wzm, wzt…	Aac3_IIa, Aac6Ib_cr, AmpH, CatB4, CTX_M_15, DfrA14, OqxA, OqxB, OXA_1, SHV_28, StrA, StrB, SulII, TEM_1
34154_7_375	DASSIM38743681	ERR6058138	2018	This study	Human	Colonising	Novel	O1v2	Very high	KL63	Good	0	0	0	0	0	0	1	acrA, acrB, clpV_tssH, cpsACP, dotU_tssL, entA, entB, entC, entD, entE, entF, fepA, fepB, fepC, fepD, fepG, fes, fimA, fimB, fimC, fimD, fimE, fimF, fimG, fimH, fimI, fimK, galF, glf, gnd, hcp_tssD, iroE, kfoC, manB, manC, mrkA, mrkB, mrkC, mrkD, mrkF, mrkH, mrkI, mrkJ, rcsA, rcsB, sciN_tssJ, tssF, tssG, ugd, vasE_tssK, vipA_tssB, vipB_tssC, wbbM, wbbN, wbbO, wzm, wzt, yagZ_ecpA, ybdA	Aac3_IId, AmpH, CTX_M_15, DfrA30, OqxA, OqxB, SHV_40, SulII, TEM_1
34154_7_376	DASSIM38743682	ERR6058139	2018	This study	Human	Colonising	ST14	O1v1	Very high	KL2	Very high	0	0	0	0	0	0	1	acrA, acrB, clpV_tssH, cpsACP, dotU_tssL, entA, entB, entC, entE, entF, fepA, fepB, fepC, fepD, fepG, fes, fimA, fimB, fimC, fimD, fimE, fimF, fimG, fimH, fimI, fimK, galF, glf, gnd, hcp_tssD, iroE, manB, manC, mrkA, mrkB, mrkC, mrkD, mrkF, mrkH, mrkI, mrkJ, rcsA, rcsB, sciN_tssJ, tssF, tssG, ugd, vasE_tssK, vipA_tssB, vipB_tssC, wbbM, wbbN, wzm, wzt, ybdA	Aac3_IId, AmpH, CatA2, CTX_M_15, DfrA30, OqxA, OqxB, SHV_28, SulII, TEM_1
34154_7_378	DASSIM38743778	ERR6058140	2018	This study	Human	Colonising	ST45	O2v1	Very high	KL24	Very high	1	0	0	0	0	0	1	acrA, acrB, clpV_tssH, cpsACP, dotU_tssL, entA, entB, entC, entD, entE, entF, fepA, fepB, fepC, fepD, fepG, fes, fimA, fimB, fimC, fimD, fimE, fimF, fimG, fimH, fimI, fimK, fyuA, galF, glf, hcp_tssD, iroE, irp1, irp2, manB, manC, mrkA, mrkB, mrkC, mrkD, mrkF, mrkH, mrkI, mrkJ, rcsA, rcsB, sciN_tssJ, tssF, tssG, ugd, vasE_tssK, vipA_tssB, vipB_tssC, wbbM, wbbN, wzm, wzt, ybdA, ybtA, ybtE, ybtP, yb…	Aac6Ib_cr, AmpH, CatB4, CTX_M_15, DfrA14, OqxA, OqxB, OXA_1, SHV_27, StrA, StrB, SulII, TEM_1
34154_7_379	DASSIM38743779	ERR6058141	2018	This study	Human	Colonising	ST307	O2v2	Very high	KL102	Very high	0	0	0	0	0	0	1	acrA, acrB, clpV_tssH, cpsACP, dotU_tssL, entA, entB, entC, entE, entF, fepA, fepB, fepC, fepD, fepG, fes, fimA, fimB, fimC, fimD, fimE, fimF, fimG, fimH, fimI, fimK, galF, glf, gnd, hcp_tssD, icmF_tssM, iroE, kfoC, KPHS_23120, mrkA, mrkB, mrkC, mrkD, mrkF, mrkH, mrkI, mrkJ, rcsA, rcsB, sciN_tssJ, tli1, tssF, tssG, ugd, vasE_tssK, vgrG_tssI, vipA_tssB, vipB_tssC, wbbM, wbbN, wbbO, wzm, wzt, ybdA	Aac3_IIa, AadA1, AmpH, CTX_M_15, DfrA15, OqxA, OqxB, SHV_28, SulI, TEM_1, TetA
34154_7_38	DASSIM38743597	ERR6057902	2017	This study	Human	Colonising	ST2601	O4	Very high	KL17	Very high	0	0	0	0	0	0	1	acrA, acrB, clpV_tssH, cpsACP, dotU_tssL, entA, entB, entC, entD, entE, entF, fepA, fepB, fepC, fepD, fepG, fes, fimA, fimB, fimC, fimD, fimE, fimF, fimG, fimH, fimI, fimK, galF, gnd, hcp_tssD, iroE, mrkA, mrkB, mrkC, mrkD, mrkF, mrkH, mrkI, mrkJ, rcsA, rcsB, sciN_tssJ, tssF, tssG, ugd, vasE_tssK, vipA_tssB, vipB_tssC, ybdA	AmpH, DfrA14, OqxA, OqxB, SHV_12, StrA, StrB, SulII, TEM_1
34154_7_380	DASSIM38743683	ERR6058142	2018	This study	Human	Colonising	ST2126	O2v2	Very high	KL54	Very high	0	0	0	0	0	0	1	acrA, acrB, clpV_tssH, cpsACP, dotU_tssL, entA, entB, entC, entD, entE, entF, fepA, fepB, fepC, fepD, fepG, fes, fimA, fimB, fimC, fimD, fimE, fimF, fimG, fimH, fimI, fimK, galF, glf, gnd, hcp_tssD, icmF_tssM, iroE, kfoC, KPHS_23120, manB, manC, mrkA, mrkB, mrkC, mrkD, mrkF, mrkH, mrkI, mrkJ, rcsA, rcsB, sciN_tssJ, tli1, tssF, tssG, ugd, vasE_tssK, vgrG_tssI, vipA_tssB, vipB_tssC, wbbM, wbbN, wbb…	Aac3_IIa, Aac6Ib_cr, AadA1, AmpH, CatB4, CTX_M_15, OqxA, OqxB, OXA_1, Qnr_S1, SCO_1, SHV_89, SulI, TEM_1
34154_7_39	DASSIM38743693	ERR6057903	2017	This study	Human	Colonising	ST323	O3b	Good	KL21	Very high	0	0	0	0	0	0	1	acrA, acrB, clpV_tssH, dotU_tssL, entA, entB, entC, entE, entF, fepA, fepB, fepC, fepD, fepG, fes, fimA, fimB, fimC, fimD, fimE, fimF, fimG, fimH, fimI, fimK, galF, gnd, hcp_tssD, icmF_tssM, iroE, KPHS_23120, manC, mrkA, mrkB, mrkC, mrkD, mrkF, mrkH, mrkI, mrkJ, rcsA, rcsB, sciN_tssJ, tssF, tssG, ugd, vasE_tssK, vgrG_tssI, vipA_tssB, vipB_tssC, ybdA	Aac3_IIa, Aac6Ib_cr, AmpH, CatB4, CTX_M_15, DfrA14, OqxA, OqxB, OXA_1, SHV_99, StrA, StrB, SulII, TEM_1, TetA
34154_7_4	DASSIM38743684	ERR6057877	2018	This study	Human	Colonising	ST280	O2v2	Good	KL23	Very high	0	0	0	0	0	0	1	acrA, acrB, clpV_tssH, cpsACP, dotU_tssL, entA, entB, entC, entE, entF, fepA, fepB, fepC, fepD, fepG, fes, fimA, fimB, fimC, fimD, fimE, fimF, fimG, fimH, fimI, fimK, galF, glf, gnd, hcp_tssD, icmF_tssM, iroE, kfoC, KPHS_23120, mrkA, mrkB, mrkC, mrkD, mrkF, mrkH, mrkI, mrkJ, rcsA, rcsB, sciN_tssJ, tli1, tssF, tssG, ugd, vasE_tssK, vgrG_tssI, vipA_tssB, vipB_tssC, wbbM, wbbN, wbbO, wzm, wzt, yagZ_…	Aac3_IId, AmpH, CatA2, CTX_M_15, DfrA30, OqxA, OqxB, SHV_27, SulII, TEM_1
34154_7_40	DASSIM38743789	ERR6057904	2018	This study	Human	Colonising	ST1427	OL101	Good	KL155	Good	0	0	0	0	0	0	1	acrA, acrB, cpsACP, dotU_tssL, entA, entB, entC, entE, entF, fepA, fepB, fepC, fepD, fepG, fes, fimA, fimB, fimC, fimD, fimE, fimF, fimG, fimH, fimI, fimK, galF, gnd, hcp_tssD, icmF_tssM, iroE, KPHS_23120, mrkA, mrkB, mrkC, mrkF, mrkH, mrkI, mrkJ, rcsA, rcsB, sciN_tssJ, tli1, tssF, tssG, ugd, vasE_tssK, vgrG_tssI, vipA_tssB, vipB_tssC, ybdA	Aac3_IIa, Aac6Ib_cr, AmpH, CatB4, CTX_M_15, DfrA14, OqxA, OqxB, OXA_1, SHV_89, StrA, StrB, SulII, TEM_1
34154_7_41	DASSIM38743694	ERR6057905	2017	This study	Human	Colonising	ST334	O5	High	KL103	Very high	0	0	0	0	0	0	1	acrA, acrB, cpsACP, entA, entB, entC, entE, entF, fepA, fepB, fepC, fepD, fepG, fes, fimA, fimG, fimH, galF, manC, mrkA, mrkB, mrkC, mrkD, mrkH, rcsA, rcsB, ugd, ybdA	Aac3_IId, AmpH, DfrA14, OKP_B_4, QnrB1, SHV_12, StrA, StrB, SulII, TEM_90, TetD
34154_7_42	DASSIM38743790	ERR6057906	2018	This study	Human	Colonising	ST1777	O3b	Very high	KL111	Very high	0	0	0	0	0	0	1	acrA, acrB, clpV_tssH, cpsACP, dotU_tssL, entA, entB, entC, entE, entF, fepA, fepB, fepC, fepD, fepG, fes, fimA, fimB, fimC, fimD, fimE, fimF, fimG, fimH, fimI, fimK, galF, gnd, hcp_tssD, icmF_tssM, iroE, KPHS_23120, manC, mrkA, mrkB, mrkC, mrkD, mrkF, mrkH, mrkI, mrkJ, rcsA, rcsB, sciN_tssJ, tli1, tssF, tssG, ugd, vasE_tssK, vgrG_tssI, vipA_tssB, vipB_tssC, ybdA	Aac3_IIa, Aac6Ib_cr, AadA16, AmpH, Arr3, CatA2, CTX_M_15, DfrA27, OqxA, OqxB, QnrB6, SCO_1, SHV_80, StrA, StrB, SulI, SulII, TEM_1, TetD
34154_7_44	DASSIM38743598	ERR6057907	2017	This study	Human	Colonising	ST2668	OL103	High	KL111	Very high	0	0	0	0	0	0	1	acrA, acrB, clpV_tssH, cpsACP, dotU_tssL, entA, entB, entC, entE, entF, fepA, fepB, fepC, fepD, fepG, fes, fimA, fimB, fimC, fimE, fimF, fimG, fimH, fimI, fimK, galF, gnd, hcp_tssD, icmF_tssM, iroE, KPHS_23120, mrkA, mrkB, mrkC, mrkD, mrkF, mrkH, mrkI, mrkJ, rcsA, rcsB, sciN_tssJ, tssF, tssG, ugd, vasE_tssK, vgrG_tssI, vipA_tssB, vipB_tssC, ybdA	AmpH, CTX_M_15, DfrA14, OqxA, OqxB, Qnr_S1, SHV_33, StrA, StrB, SulII, TEM_1
34154_7_46	DASSIM38743599	ERR6057908	2018	This study	Human	Colonising	ST14	O1v1	Very high	KL16	Very high	1	0	0	0	0	0	1	acrA, acrB, clpV_tssH, cpsACP, dotU_tssL, entA, entB, entC, entE, entF, fepA, fepB, fepC, fepD, fepG, fes, fimA, fimB, fimC, fimD, fimE, fimF, fimG, fimH, fimI, fimK, fyuA, galF, glf, gnd, hcp_tssD, iroE, irp1, irp2, manB, manC, mrkA, mrkB, mrkC, mrkD, mrkF, mrkH, mrkI, mrkJ, rcsA, rcsB, sciN_tssJ, tssF, tssG, ugd, vasE_tssK, vipA_tssB, vipB_tssC, wbbM, wbbN, wzm, wzt, ybdA, ybtA, ybtE, ybtP, ybt…	Aac3_IIa, Aac6Ib_cr, AmpH, CatB4, CTX_M_15, DfrA14, OqxA, OqxB, OXA_1, SHV_28, StrA, StrB, SulII, TEM_1, TetA
34154_7_47	DASSIM38743695	ERR6057909	2017	This study	Human	Colonising	ST607	O1v1	Very high	KL25	High	0	0	0	0	0	0	1	acrA, acrB, clpV_tssH, cpsACP, dotU_tssL, entA, entB, entC, entE, entF, fepA, fepB, fepC, fepD, fepG, fes, fimA, fimB, fimC, fimD, fimE, fimF, fimG, fimH, fimI, fimK, galF, glf, gnd, hcp_tssD, iroE, mrkA, mrkB, mrkC, mrkD, mrkF, mrkH, mrkI, mrkJ, rcsA, rcsB, sciN_tssJ, tssF, tssG, ugd, vasE_tssK, vipA_tssB, vipB_tssC, wbbM, wbbN, wzm, wzt, ybdA	Aac3_IIa, Aac6Ib_cr, AadA16, AmpH, Arr3, CatA2, CTX_M_15, DfrA27, OqxA, OqxB, QnrB6, SHV_65, StrB, SulI, SulII, TEM_1, TetD
34154_7_48	DASSIM38743791	ERR6057910	2018	This study	Human	Colonising	ST2668	OL103	High	KL111	Very high	0	0	0	0	0	0	1	acrA, acrB, clpV_tssH, cpsACP, dotU_tssL, entA, entB, entC, entE, entF, fepA, fepB, fepC, fepD, fepG, fes, fimA, fimB, fimC, fimE, fimF, fimG, fimH, fimI, fimK, galF, gnd, hcp_tssD, icmF_tssM, iroE, KPHS_23120, mrkA, mrkB, mrkC, mrkD, mrkF, mrkH, mrkI, mrkJ, rcsA, rcsB, sciN_tssJ, tli1, tssF, tssG, ugd, vasE_tssK, vgrG_tssI, vipA_tssB, vipB_tssC, ybdA	AmpH, CTX_M_15, DfrA14, OqxA, OqxB, Qnr_S1, SHV_33, StrA, StrB, SulII, TEM_1
34154_7_49	DASSIM38743792	ERR6057911	2018	This study	Human	Colonising	ST17	O5	High	KL25	High	0	0	0	0	0	0	1	acrA, acrB, clpV_tssH, cpsACP, dotU_tssL, entA, entB, entC, entD, entE, entF, fepA, fepB, fepC, fepD, fepG, fes, fimA, fimB, fimC, fimD, fimE, fimF, fimG, fimH, fimI, fimK, galF, gnd, hcp_tssD, iroE, manC, mrkA, mrkB, mrkC, mrkD, mrkF, mrkH, mrkI, mrkJ, rcsA, rcsB, sciN_tssJ, tssF, tssG, ugd, vasE_tssK, vipA_tssB, vipB_tssC, ybdA	Aac3_IIa, Aac6Ib_cr, AadA16, AmpH, Arr3, CatA2, CTX_M_15, DfrA27, OqxA, OqxB, QnrB6, SHV_96, StrB, SulI, SulII, TEM_1, TetD
34154_7_5	DASSIM38743781	ERR6057878	2018	This study	Human	Colonising	ST14	O1v1	Very high	KL2	Very high	1	0	0	0	0	0	1	acrA, acrB, clpV_tssH, cpsACP, dotU_tssL, entA, entB, entC, entE, entF, fepA, fepB, fepC, fepD, fepG, fes, fimA, fimB, fimC, fimD, fimE, fimF, fimG, fimH, fimI, fimK, fyuA, galF, glf, gnd, hcp_tssD, iroE, irp1, irp2, manB, manC, mrkA, mrkB, mrkC, mrkD, mrkF, mrkH, mrkI, mrkJ, rcsA, rcsB, sciN_tssJ, tssF, tssG, ugd, vasE_tssK, vipA_tssB, vipB_tssC, wbbM, wbbN, wzm, wzt, ybdA, ybtA, ybtE, ybtP, ybt…	Aac6Ib_cr, AmpH, CatB4, CTX_M_15, DfrA14, OqxA, OqxB, OXA_1, SHV_28, StrA, StrB, SulII, TEM_1
34154_7_50	DASSIM38743696	ERR6057912	2017	This study	Human	Colonising	ST1418	O3b	Good	KL13	Good	1	0	0	0	0	0	1	acrA, acrB, clpV_tssH, cpsACP, dotU_tssL, entA, entB, entC, entE, entF, fepA, fepB, fepC, fepD, fepG, fes, fimA, fimB, fimC, fimD, fimE, fimF, fimG, fimH, fimI, fimK, fyuA, galF, gnd, hcp_tssD, iroE, irp1, irp2, manC, mrkA, mrkB, mrkC, mrkD, mrkF, mrkH, mrkI, mrkJ, rcsA, rcsB, sciN_tssJ, tssF, tssG, ugd, vasE_tssK, vipA_tssB, vipB_tssC, ybdA, ybtA, ybtE, ybtP, ybtQ, ybtS, ybtT, ybtU, ybtX	Aac3_IIa, AmpH, CatA2, CTX_M_15, DfrA14, OqxA, OqxB, SHV_98, StrA, StrB, SulII, TEM_1, TetD
34154_7_52	DASSIM38743600	ERR6057913	2018	This study	Human	Colonising	ST2176	O3b	Very high	KL151	Very high	0	0	0	0	0	0	1	acrA, acrB, clpV_tssH, cpsACP, dotU_tssL, entA, entB, entC, entE, entF, fepA, fepB, fepC, fepD, fepG, fes, fimA, fimB, fimC, fimD, fimE, fimF, fimG, fimH, fimI, fimK, galF, gnd, hcp_tssD, iroE, manC, mrkA, mrkB, mrkC, mrkD, mrkF, mrkH, mrkI, mrkJ, rcsA, rcsB, sciN_tssJ, tssF, tssG, ugd, vasE_tssK, vipA_tssB, vipB_tssC, ybdA	Aac3_IId, AmpH, CatA1, DfrA5, LAP_2, OqxA, OqxB, Qnr_S1, SHV_41, StrA, StrB, SulII
34154_7_54	DASSIM38743601	ERR6057914	2018	This study	Human	Colonising	ST1418	O3b	Very high	KL13	Good	1	0	0	0	0	0	1	acrA, acrB, clpV_tssH, cpsACP, dotU_tssL, entA, entB, entC, entE, entF, fepA, fepB, fepC, fepD, fepG, fes, fimA, fimB, fimC, fimD, fimE, fimF, fimG, fimH, fimI, fimK, fyuA, galF, gnd, hcp_tssD, iroE, irp1, irp2, manC, mrkA, mrkB, mrkC, mrkD, mrkF, mrkH, mrkI, mrkJ, rcsA, rcsB, sciN_tssJ, tssF, tssG, ugd, vasE_tssK, vipA_tssB, vipB_tssC, ybdA, ybtA, ybtE, ybtP, ybtQ, ybtS, ybtT, ybtU, ybtX	Aac3_IIa, AmpH, CTX_M_15, DfrA14, OqxA, OqxB, SHV_98, StrA, StrB, SulII, TEM_1
34154_7_55	DASSIM38743793	ERR6057915	2018	This study	Human	Colonising	ST607	O1v1	Very high	KL25	High	1	0	0	0	0	0	1	acrA, acrB, clpV_tssH, cpsACP, dotU_tssL, entA, entB, entC, entE, entF, fepA, fepB, fepC, fepD, fepG, fes, fimA, fimB, fimC, fimD, fimE, fimF, fimG, fimH, fimI, fimK, fyuA, galF, glf, gnd, hcp_tssD, iroE, irp1, irp2, mrkA, mrkB, mrkC, mrkD, mrkF, mrkH, mrkI, mrkJ, rcsA, rcsB, sciN_tssJ, tssF, tssG, ugd, vasE_tssK, wbbM, wbbN, wzm, wzt, ybdA, ybtA, ybtE, ybtP, ybtQ, ybtS, ybtT, ybtU, ybtX	Aac3_IIa, Aac6Ib_cr, AadA16, AmpH, Arr3, CTX_M_15, DfrA27, OqxA, OqxB, QnrB6, SHV_65, StrA, StrB, SulI, SulII, TEM_1
34154_7_56	DASSIM38743697	ERR6057916	2017	This study	Human	Colonising	ST1414	O1v1	Very high	KL8	Very high	0	0	0	0	0	0	1	acrA, acrB, clpV_tssH, cpsACP, dotU_tssL, entA, entB, entC, entE, entF, fepA, fepB, fepC, fepD, fepG, fes, fimA, fimB, fimC, fimD, fimE, fimF, fimG, fimH, fimI, fimK, galF, glf, hcp_tssD, iroE, mrkA, mrkB, mrkC, mrkD, mrkF, mrkH, mrkI, mrkJ, rcsA, rcsB, sciN_tssJ, tssF, tssG, ugd, vasE_tssK, vipA_tssB, vipB_tssC, wbbM, wbbN, wzm, wzt, ybdA	Aac3_IId, Aac6Ib_cr, AadA5, AmpH, Arr3, CTX_M_15, DfrA14, DfrA17, MphA, OqxA, OqxB, SHV_101, SHV_187, StrA, StrB, SulI, SulII, TEM_1
34154_7_58	DASSIM38743602	ERR6057917	2017	This study	Human	Colonising	ST307	O2v2	Very high	KL102	Very high	0	0	0	0	0	0	1	acrA, acrB, clpV_tssH, cpsACP, dotU_tssL, entA, entB, entC, entE, entF, fepA, fepB, fepC, fepD, fepG, fes, fimA, fimB, fimC, fimD, fimE, fimF, fimG, fimH, fimI, fimK, galF, glf, gnd, hcp_tssD, icmF_tssM, iroE, kfoC, KPHS_23120, mrkA, mrkB, mrkC, mrkD, mrkF, mrkH, mrkI, mrkJ, rcsA, rcsB, sciN_tssJ, tli1, tssF, tssG, ugd, vasE_tssK, vgrG_tssI, vipA_tssB, vipB_tssC, wbbM, wbbN, wbbO, wzm, wzt, ybdA	Aac3_IIa, Aac6Ib_cr, AmpH, CatB4, CTX_M_15, DfrA14, OqxA, OqxB, OXA_1, SHV_28, StrA, StrB, SulII, TEM_1, TetA
34154_7_59	DASSIM38743794	ERR6057918	2018	This study	Human	Colonising	ST607	O1v1	Very high	KL25	High	1	0	0	0	0	0	1	acrA, acrB, clpV_tssH, cpsACP, dotU_tssL, entA, entB, entC, entE, entF, fepA, fepB, fepC, fepD, fepG, fes, fimA, fimB, fimC, fimD, fimE, fimF, fimG, fimH, fimI, fimK, fyuA, galF, glf, gnd, hcp_tssD, iroE, irp1, irp2, mrkA, mrkB, mrkC, mrkD, mrkF, mrkH, mrkI, mrkJ, rcsA, rcsB, sciN_tssJ, tssF, tssG, ugd, vasE_tssK, vipB_tssC, wbbM, wbbN, wzm, wzt, ybdA, ybtA, ybtE, ybtP, ybtQ, ybtS, ybtT, ybtU, yb…	Aac6Ib_cr, AadA16, AmpH, Arr3, CatA2, CTX_M_15, DfrA27, OqxA, OqxB, QnrB6, SHV_65, StrA, StrB, SulI, SulII, TetD
34154_7_6	DASSIM38743685	ERR6057879	2017	This study	Human	Colonising	ST101	O1v1	Very high	KL17	Very high	0	0	0	0	0	0	1	acrA, acrB, clpV_tssH, cpsACP, dotU_tssL, entA, entB, entC, entE, entF, fepA, fepB, fepC, fepD, fepG, fes, fimA, fimB, fimC, fimD, fimE, fimF, fimG, fimH, fimI, fimK, galF, glf, gnd, hcp_tssD, iroE, mrkA, mrkB, mrkC, mrkD, mrkF, mrkH, mrkI, mrkJ, rcsA, rcsB, sciN_tssJ, tssF, tssG, ugd, vasE_tssK, vipA_tssB, wbbM, wbbN, wzm, wzt, ybdA	AmpH, CTX_M_15, DfrA14, OqxA, OqxB, Qnr_S1, SHV_28, StrA, StrB, SulII, TEM_1, TetA
34154_7_60	DASSIM38743698	ERR6057919	2018	This study	Human	Colonising	ST551	O1v1	Very high	KL10	Good	0	0	0	0	0	0	1	acrA, acrB, clpV_tssH, cpsACP, dotU_tssL, entA, entB, entC, entE, entF, fepA, fepB, fepC, fepD, fepG, fes, fimA, fimB, fimC, fimD, fimE, fimF, fimG, fimH, fimI, fimK, galF, glf, gnd, hcp_tssD, iroE, manB, manC, mrkA, mrkB, mrkC, mrkD, mrkF, mrkH, mrkI, mrkJ, rcsA, rcsB, sciN_tssJ, tssF, tssG, ugd, vasE_tssK, vipA_tssB, vipB_tssC, wbbM, wbbN, wzm, wzt, ybdA	Aac3_IIa, AmpH, CTX_M_15, DfrA14, OqxA, OqxB, SHV_172, StrA, StrB, SulII, TEM_1, TetA
34154_7_62	DASSIM38743795	ERR6057921	2018	This study	Human	Colonising	ST35	O1v1	Very high	KL30	Good	0	0	0	0	0	0	1	acrA, acrB, clpV_tssH, cpsACP, dotU_tssL, entA, entB, entC, entE, entF, fepA, fepB, fepC, fepD, fepG, fes, fimA, fimB, fimC, fimD, fimE, fimF, fimG, fimH, fimI, fimK, galF, glf, gnd, hcp_tssD, icmF_tssM, iroE, KPHS_23120, manB, manC, mrkA, mrkB, mrkC, mrkD, mrkF, mrkH, mrkI, mrkJ, rcsA, rcsB, sciN_tssJ, tli1, tssF, tssG, ugd, vasE_tssK, vgrG_tssI, vipA_tssB, vipB_tssC, wbbM, wbbN, wzm, wzt, ybdA	AadA1, AmpH, CatB4, CTX_M_15, DfrA30, OqxA, OqxB, OXA_1, SHV_33, SulII, TEM_1
34154_7_63	DASSIM38743699	ERR6057922	2018	This study	Human	Colonising	ST551	O1v1	Good	KL10	Very high	0	0	0	0	0	0	1	acrA, acrB, clpV_tssH, cpsACP, dotU_tssL, entA, entB, entC, entE, entF, fepA, fepB, fepC, fepD, fepG, fes, fimA, fimB, fimC, fimD, fimE, fimF, fimG, fimH, fimI, fimK, galF, glf, gnd, hcp_tssD, iroE, manB, manC, mrkA, mrkB, mrkC, mrkD, mrkF, mrkH, mrkI, mrkJ, rcsA, rcsB, sciN_tssJ, tssF, tssG, ugd, vasE_tssK, vipA_tssB, vipB_tssC, wbbN, wzm, wzt, ybdA	Aac3_IIa, AmpH, CTX_M_15, DfrA14, OqxA, OqxB, SHV_172, StrA, StrB, SulII, TEM_1, TetA
34154_7_68	DASSIM38743700	ERR6057925	2018	This study	Human	Colonising	ST1416	O12	Good	KL59	Very high	0	0	0	0	0	0	1	acrA, acrB, clpV_tssH, entA, entB, entC, entE, entF, fepA, fepB, fepC, fepD, fepG, fes, fimA, fimC, fimG, fimH, hcp_tssD, mrkA, mrkB, mrkC, mrkD, mrkF, rcsA, rcsB, sciN_tssJ, tssF, vasE_tssK, ybdA	AmpH, CTX_M_15, DfrA14, DfrA15, OKP_A_8, OqxA, OqxB, Qnr_S1, StrA, StrB, SulI, SulII, TEM_1, TetA
34154_7_69	DASSIM38743797	ERR6057926	2018	This study	Human	Colonising	ST307	O2v2	Very high	KL102	Very high	1	0	0	0	0	0	1	acrA, acrB, clpV_tssH, cpsACP, dotU_tssL, entA, entB, entC, entE, entF, fepA, fepB, fepC, fepD, fepG, fes, fimA, fimB, fimC, fimD, fimE, fimF, fimG, fimH, fimI, fimK, fyuA, galF, glf, gnd, hcp_tssD, iroE, irp1, irp2, kfoC, KPHS_23120, mrkA, mrkB, mrkC, mrkD, mrkF, mrkH, mrkI, mrkJ, rcsA, rcsB, sciN_tssJ, tli1, tssF, tssG, ugd, vasE_tssK, vgrG_tssI, vipA_tssB, wbbM, wbbN, wbbO, wzm, wzt, ybdA, ybt…	Aac3_IIa, Aac6Ib_cr, AmpH, CatB4, CTX_M_15, DfrA14, OqxA, OqxB, OXA_1, SHV_28, StrA, StrB, SulII, TEM_1, TetA
34154_7_70	DASSIM38743701	ERR6057927	2018	This study	Human	Colonising	Novel	O1v2	Very high	KL108	Very high	0	0	0	0	0	0	1	acrA, acrB, cpsACP, entA, entB, entC, entE, entF, fepA, fepB, fepC, fepD, fepG, fes, fimA, fimB, fimC, fimD, fimE, fimF, fimG, fimH, fimI, fimK, galF, glf, gnd, iroE, kfoC, manB, manC, mrkA, mrkB, mrkC, mrkD, mrkF, mrkI, mrkJ, rcsA, rcsB, sciN_tssJ, tssG, ugd, vipA_tssB, vipB_tssC, wbbM, wbbN, wbbO, wzm, wzt, yagZ_ecpA, ybdA	AmpH, CTX_M_15, DfrA14, OqxA, OqxB, Qnr_S1, SHV_89, StrB, SulII, TEM_1, TetA
34154_7_74	DASSIM38743606	ERR6057929	2017	This study	Human	Colonising	ST340	O4	Very high	KL15	Very high	0	0	0	0	0	0	1	acrA, acrB, clpV_tssH, cpsACP, dotU_tssL, entA, entB, entC, entE, entF, fepA, fepB, fepC, fepD, fepG, fes, fimA, fimB, fimC, fimD, fimE, fimF, fimG, fimH, fimI, galF, hcp_tssD, icmF_tssM, impA_tssA, iroE, KPHS_23120, mrkA, mrkB, mrkC, mrkD, mrkF, mrkH, mrkI, mrkJ, rcsA, rcsB, sciN_tssJ, tli1, tssF, tssG, vasE_tssK, VFG048736, vgrG_tssI, vipA_tssB, vipB_tssC, ybdA	Aac3_IIa, AadA1_pm, AadA2, AmpH, Arr2, CmlA5, CTX_M_15, DfrA14, OqxA, OqxB, OXA_10, SHV_11, SulI, SulII, TEM_1, TetD
34154_7_75	DASSIM38743798	ERR6057930	2018	This study	Human	Colonising	ST45	O2v1	Very high	KL24	High	1	0	0	0	0	0	1	acrA, acrB, clpV_tssH, cpsACP, dotU_tssL, entA, entB, entC, entD, entE, entF, fepA, fepB, fepC, fepD, fepG, fes, fimA, fimB, fimC, fimD, fimE, fimF, fimG, fimH, fimI, fimK, fyuA, galF, glf, gnd, hcp_tssD, iroE, irp1, irp2, manB, manC, mrkA, mrkB, mrkC, mrkD, mrkF, mrkH, mrkI, mrkJ, rcsA, rcsB, sciN_tssJ, tssF, tssG, ugd, vasE_tssK, vipA_tssB, vipB_tssC, wbbM, wbbN, wzm, wzt, ybdA, ybtA, ybtE, ybt…	Aac6Ib_cr, AadA16, AmpH, Arr3, CTX_M_15, DfrA14, DfrA27, OqxA, OqxB, Qnr_S1, SHV_27, StrA, StrB, SulI, SulII, TEM_135
34154_7_76	DASSIM38743702	ERR6057931	2017	This study	Human	Colonising	ST392	O4	Very high	KL27	Very high	0	0	0	0	0	0	1	acrA, acrB, clpV_tssH, cpsACP, dotU_tssL, entA, entB, entC, entE, entF, fepA, fepB, fepC, fepD, fepG, fes, fimA, fimB, fimC, fimD, fimE, fimF, fimG, fimH, fimI, fimK, galF, gnd, hcp_tssD, icmF_tssM, iroE, KPHS_23120, mrkA, mrkB, mrkC, mrkD, mrkF, mrkH, mrkI, mrkJ, rcsA, rcsB, sciN_tssJ, tli1, tssF, tssG, ugd, vasE_tssK, vgrG_tssI, vipA_tssB, vipB_tssC, ybdA	Aac3_IIa, Aac6Ib_cr, AmpH, CatB4, CTX_M_15, DfrA14, OqxA, OqxB, OXA_1, SHV_67, StrA, StrB, SulII, TEM_1, TetA
34154_7_77	DASSIM38743799	ERR6057932	2018	This study	Human	Colonising	ST34	O3b	Very high	KL111	Very high	0	0	0	0	0	0	1	acrA, acrB, clpV_tssH, cpsACP, dotU_tssL, entA, entB, entC, entE, entF, fepA, fepB, fepC, fepD, fepG, fes, fimA, fimC, fimD, fimE, fimF, fimG, fimH, fimI, fimK, galF, gnd, hcp_tssD, iroE, KPHS_23120, manC, mrkA, mrkB, mrkC, mrkD, mrkF, mrkH, mrkI, mrkJ, rcsA, rcsB, sciN_tssJ, tli1, tssF, tssG, ugd, vasE_tssK, vgrG_tssI, vipA_tssB, vipB_tssC, yagZ_ecpA, ybdA	Aac3_IId, AmpH, CatA2, CTX_M_15, DfrA30, OqxA, OqxB, SHV_26, SulII
34154_7_78	DASSIM38743703	ERR6057933	2017	This study	Human	Colonising	ST736	O1v1	None	KL107	None	0	0	0	0	0	0	1	acrA, acrB, clpV_tssH, cpsACP, dotU_tssL, entA, entB, entC, entE, entF, fepA, fepB, fepC, fepD, fepG, fes, fimA, fimC, fimH, galF, hcp_tssD, KPHS_23120, mrkA, mrkB, mrkC, mrkD, rcsB, sciN_tssJ, tli1, tssF, tssG, vasE_tssK, vgrG_tssI, vipA_tssB, vipB_tssC, ybdA	AmpH, CTX_M_15, DfrA14, OKP_B_4, OqxA, OqxB, Qnr_S1, StrA, StrB, SulII
34154_7_8	DASSIM38743589	ERR6057880	2017	This study	Human	Colonising	ST1079	O1v2	Very high	KL10	Very high	0	0	0	0	0	0	1	acrA, acrB, cpsACP, dotU_tssL, entA, entB, entC, entE, entF, fepA, fepB, fepC, fepD, fepG, fes, fimA, fimB, fimC, fimD, fimE, fimF, fimG, fimH, fimI, fimK, galF, glf, gnd, hcp_tssD, iroE, kfoC, manB, manC, mrkA, mrkB, mrkC, mrkF, mrkH, mrkI, mrkJ, rcsA, rcsB, sciN_tssJ, tssF, tssG, ugd, vasE_tssK, vipA_tssB, vipB_tssC, wbbM, wbbN, wbbO, wzm, wzt, ybdA	Aac3_IId, Aac6Ib_cr, AadA17, AadA2, AmpH, CatA2, CatB4, CTX_M_15, DfrA12, MphA, OqxA, OqxB, OXA_1, SHV_1, StrA, StrB, SulI, SulII, TEM_1, TetB
34154_7_80	DASSIM38743607	ERR6057934	2017	This study	Human	Colonising	ST607	O1v1	Very high	KL25	High	1	0	0	0	0	0	1	acrA, acrB, clpV_tssH, cpsACP, dotU_tssL, entA, entB, entC, entE, entF, fepA, fepB, fepC, fepD, fepG, fes, fimA, fimB, fimC, fimD, fimE, fimF, fimG, fimH, fimI, fimK, fyuA, galF, glf, gnd, hcp_tssD, iroE, irp1, irp2, mrkA, mrkB, mrkC, mrkD, mrkF, mrkH, mrkI, mrkJ, rcsA, rcsB, sciN_tssJ, tssF, tssG, ugd, vasE_tssK, vipB_tssC, wbbM, wbbN, wzm, wzt, ybdA, ybtA, ybtE, ybtP, ybtQ, ybtS, ybtT, ybtU, yb…	Aac3_IIa, Aac6Ib_cr, AadA16, AmpH, Arr3, CatA2, CTX_M_15, DfrA27, OqxA, OqxB, QnrB6, SHV_65, StrA, StrB, SulI, SulII, TEM_1, TetD
34154_7_83	DASSIM38743800	ERR6057936	2018	This study	Human	Colonising	ST391	O1v2	Very high	KL30	Very high	0	0	0	0	0	0	1	acrA, acrB, allA, allB, allC, allD, allR, allS, clpV_tssH, cpsACP, dotU_tssL, entA, entB, entC, entE, entF, fepA, fepB, fepC, fepD, fepG, fes, fimA, fimB, fimC, fimD, fimE, fimF, fimG, fimH, fimI, fimK, galF, glf, gnd, hcp_tssD, iroE, kfoC, manB, manC, mrkA, mrkB, mrkC, mrkD, mrkF, mrkH, mrkI, mrkJ, rcsA, rcsB, sciN_tssJ, tssF, tssG, ugd, vasE_tssK, vipA_tssB, vipB_tssC, wbbM, wbbN, wbbO, wzm, wz…	Aac3_IId, AmpH, CatA2, CTX_M_15, DfrA30, OqxA, OqxB, SHV_89, SulII, TEM_1
34154_7_84	DASSIM38743704	ERR6057937	2017	This study	Human	Colonising	ST340	O4	Very high	KL15	Very high	0	0	0	0	0	0	1	acrA, acrB, clpV_tssH, cpsACP, dotU_tssL, entA, entB, entC, entE, entF, fepA, fepB, fepC, fepD, fepG, fes, fimA, fimB, fimC, fimD, fimE, fimF, fimG, fimH, fimI, galF, hcp_tssD, icmF_tssM, impA_tssA, iroE, KPHS_23120, mrkA, mrkB, mrkC, mrkD, mrkF, mrkH, mrkI, mrkJ, rcsA, rcsB, sciN_tssJ, tli1, tssF, tssG, vasE_tssK, VFG048736, vgrG_tssI, vipA_tssB, vipB_tssC, ybdA	Aac3_IIa, AadA1_pm, AmpH, Arr2, CatA2, CmlA5, CTX_M_15, DfrA14, OqxA, OqxB, OXA_10, SHV_11, SulII, TEM_1
34154_7_86	DASSIM38743609	ERR6057938	2017	This study	Human	Colonising	ST231	O1v2	Very high	KL30	Very high	0	0	0	0	0	0	1	acrA, acrB, clpV_tssH, cpsACP, dotU_tssL, entA, entB, entC, entE, entF, fepA, fepB, fepC, fepD, fepG, fes, fimA, fimB, fimC, fimD, fimE, fimF, fimG, fimH, fimI, fimK, galF, glf, gnd, hcp_tssD, iroE, kfoC, manB, manC, mrkC, mrkD, mrkF, mrkH, mrkI, mrkJ, rcsA, rcsB, sciN_tssJ, tssF, tssG, ugd, vasE_tssK, vipA_tssB, vipB_tssC, wbbM, wbbN, wbbO, wzm, wzt, ybdA	Aac3_IId, Aac6Ib_cr, AadA16, AmpH, Arr3, CatA2, CTX_M_15, DfrA27, OqxA, OqxB, SHV_28, StrA, StrB, SulI, SulII, TEM_90, TetD
34154_7_87	DASSIM38743801	ERR6057939	2018	This study	Human	Colonising	ST25	O1v2	Very high	KL2	Very high	0	0	1	1	1	1	1	acrA, acrB, allA, allB, allC, allD, allR, allS, clpV_tssH, cpsACP, dotU_tssL, entA, entB, entC, entE, entF, fepA, fepB, fepC, fepD, fepG, fes, fimA, fimB, fimC, fimD, fimE, fimF, fimG, fimH, fimI, fimK, galF, glf, gnd, hcp_tssD, icmF_tssM, iroB, iroC, iroD, iroE, iroN, iucA, iucB, iucC, iucD, iutA, kfoC, KPHS_23120, manB, manC, mrkA, mrkB, mrkC, mrkD, mrkF, mrkH, mrkI, mrkJ, rcsA, rcsB, rmpA, sci…	Aac6Ib_cr, AmpH, CatB4, CTX_M_15, DfrA14, OqxA, OqxB, OXA_1, SHV_89, StrA, StrB, SulII, TEM_1
34154_7_88	DASSIM38743705	ERR6057940	2017	This study	Human	Colonising	ST34	O3b	Very high	KL111	Very high	0	0	0	0	0	0	1	acrA, acrB, clpV_tssH, cpsACP, dotU_tssL, entA, entB, entC, entE, entF, fepA, fepB, fepC, fepD, fepG, fes, fimA, fimC, fimD, fimE, fimF, fimG, fimH, fimI, fimK, galF, gnd, hcp_tssD, iroE, KPHS_23120, manC, mrkA, mrkB, mrkC, mrkD, mrkF, mrkH, mrkI, mrkJ, rcsA, rcsB, sciN_tssJ, tli1, tssF, tssG, ugd, vasE_tssK, vgrG_tssI, vipA_tssB, vipB_tssC, yagZ_ecpA, ybdA	Aac3_IId, AmpH, CTX_M_15, DfrA30, OqxA, OqxB, SHV_26, SulII, TEM_1
34154_7_89	DASSIM38743610	ERR6057941	2017	This study	Human	Colonising	ST37	OL103	None	KL12	Very high	0	0	0	0	0	0	1	acrA, acrB, clpV_tssH, cpsACP, dotU_tssL, entA, entB, entC, entD, entE, entF, fepA, fepB, fepC, fepD, fepG, fes, fimA, fimB, fimC, fimD, fimE, fimF, fimG, fimH, fimI, galF, gnd, hcp_tssD, iroE, mrkA, mrkB, mrkC, mrkD, mrkF, mrkH, mrkI, mrkJ, rcsA, rcsB, sciN_tssJ, tssF, tssG, ugd, vasE_tssK, vipA_tssB, vipB_tssC, ybdA	AmpH, CTX_M_15, DfrA1, OqxA, OqxB, Qnr_S1, SHV_81, SulI, TEM_1, TetA
34154_7_90	DASSIM38743802	ERR6057942	2018	This study	Human	Colonising	ST391	O1v2	Very high	KL30	Very high	0	0	0	0	0	0	1	acrA, acrB, allA, allB, allC, allD, allR, allS, clpV_tssH, cpsACP, dotU_tssL, entA, entB, entC, entE, entF, fepA, fepB, fepC, fepD, fepG, fes, fimA, fimB, fimC, fimD, fimE, fimF, fimG, fimH, fimI, fimK, galF, glf, gnd, hcp_tssD, iroE, kfoC, manB, manC, mrkA, mrkB, mrkC, mrkD, mrkF, mrkH, mrkI, mrkJ, rcsA, rcsB, sciN_tssJ, tssF, tssG, ugd, vasE_tssK, vipA_tssB, vipB_tssC, wbbM, wbbN, wbbO, wzm, wz…	Aac3_IId, AmpH, CatA2, CTX_M_15, DfrA30, OqxA, OqxB, SHV_89, SulII, TEM_1
34154_7_91	DASSIM38743706	ERR6057943	2017	This study	Human	Colonising	ST101	O1v2	Very high	KL2	High	0	0	0	0	0	0	1	acrA, acrB, clpV_tssH, cpsACP, dotU_tssL, entA, entB, entC, entE, entF, fepA, fepB, fepC, fepD, fepG, fes, fimA, fimB, fimC, fimD, fimE, fimF, fimG, fimH, fimI, fimK, galF, glf, gnd, hcp_tssD, iroE, kfoC, manB, manC, mrkA, mrkB, mrkC, mrkD, mrkF, mrkH, mrkI, mrkJ, rcsA, rcsB, sciN_tssJ, tssF, tssG, ugd, vasE_tssK, vipA_tssB, wbbM, wbbN, wbbO, wzm, wzt, ybdA	AmpH, CTX_M_15, DfrA14, OqxA, OqxB, Qnr_S1, SHV_28, StrA, StrB, SulII, TEM_1, TetA
34154_7_94	DASSIM38743611	ERR6057944	2017	This study	Human	Colonising	ST15	O1v1	Very high	KL112	Very high	1	0	0	0	0	0	1	acrA, acrB, clpV_tssH, cpsACP, dotU_tssL, entA, entB, entC, entE, entF, fepA, fepB, fepC, fepD, fepG, fes, fimA, fimB, fimC, fimD, fimE, fimF, fimG, fimH, fimI, fimK, fyuA, galF, glf, gnd, hcp_tssD, iroE, irp1, irp2, manB, manC, mrkA, mrkB, mrkC, mrkD, mrkF, mrkI, mrkJ, rcsA, rcsB, sciN_tssJ, tssF, tssG, ugd, vasE_tssK, vipA_tssB, vipB_tssC, wbbM, wbbN, wzm, wzt, ybdA, ybtA, ybtE, ybtP, ybtQ, ybt…	Aac3_IIa, Aac6Ib_cr, AmpH, CatB4, CTX_M_15, DfrA14, OqxA, OqxB, OXA_1, SHV_28, StrA, StrB, SulII, TEM_1, TetA
34154_7_95	DASSIM38743803	ERR6057945	2018	This study	Human	Colonising	ST716	O2v1	Very high	KL110	Very high	0	0	0	0	0	0	1	acrA, acrB, clpV_tssH, cpsACP, dotU_tssL, entA, entB, entC, entD, entE, entF, fepA, fepB, fepC, fepD, fepG, fes, fimA, fimB, fimC, fimD, fimE, fimF, fimG, fimH, fimI, fimK, fyuA, galF, glf, gnd, hcp_tssD, iroE, irp1, irp2, manB, manC, mrkA, mrkB, mrkC, mrkD, mrkF, mrkH, mrkI, mrkJ, rcsA, rcsB, sciN_tssJ, tssF, tssG, ugd, vasE_tssK, vipA_tssB, vipB_tssC, wbbM, wbbN, wzm, wzt, ybdA, ybtA, ybtE, ybt…	AmpH, CTX_M_15, DfrA14, OqxA, OqxB, Qnr_S1, SHV_27, StrA, StrB, SulII, TEM_1
34154_7_96	DASSIM38743707	ERR6057946	2017	This study	Human	Colonising	ST2601	O4	Very high	KL17	Very high	0	0	0	0	0	0	0	acrA, acrB, clpV_tssH, cpsACP, dotU_tssL, entA, entB, entC, entD, entE, entF, fepA, fepB, fepC, fepD, fepG, fes, fimA, fimB, fimC, fimD, fimE, fimF, fimG, fimH, fimI, fimK, galF, gnd, hcp_tssD, iroE, mrkA, mrkB, mrkC, mrkD, mrkF, mrkH, mrkI, mrkJ, rcsA, rcsB, sciN_tssJ, tssF, tssG, ugd, vasE_tssK, vipA_tssB, vipB_tssC, ybdA	AmpH, DfrA14, OqxA, OqxB, SHV_89, StrA, StrB, SulII, TEM_1
34154_7_97	DASSIM38743804	ERR6057947	2018	This study	Human	Colonising	ST5153	O3b	Very high	KL22	Low	0	0	0	0	0	0	1	acrA, acrB, clpV_tssH, cpsACP, dotU_tssL, entA, entB, entC, entD, entE, entF, fepA, fepB, fepC, fepD, fepG, fes, fimA, fimB, fimC, fimD, fimE, fimF, fimG, fimH, fimI, fimK, galF, gnd, hcp_tssD, iroE, manC, mrkA, mrkB, mrkC, mrkD, mrkF, mrkH, mrkI, mrkJ, rcsA, rcsB, sciN_tssJ, tssF, tssG, ugd, vasE_tssK, vipA_tssB, vipB_tssC, ybdA	Aac3_IIa, Aac6Ib_cr, AmpH, CatB4, CTX_M_15, OqxA, OqxB, OXA_1, SHV_89, StrB, SulII, TEM_1, TetA
34154_7_98	DASSIM38743708	ERR6057948	2018	This study	Human	Colonising	ST101	O1v2	Very high	KL2	High	0	0	0	0	0	0	1	acrA, acrB, clpV_tssH, cpsACP, dotU_tssL, entA, entB, entC, entE, entF, fepA, fepB, fepC, fepD, fepG, fes, fimA, fimB, fimC, fimD, fimE, fimF, fimG, fimH, fimI, fimK, galF, glf, gnd, hcp_tssD, iroE, kfoC, manB, manC, mrkA, mrkB, mrkC, mrkD, mrkF, mrkH, mrkI, mrkJ, rcsA, rcsB, sciN_tssJ, tssF, tssG, ugd, vasE_tssK, vipA_tssB, wbbM, wbbN, wbbO, wzm, wzt, ybdA	AmpH, CTX_M_15, DfrA14, OqxA, OqxB, Qnr_S1, SHV_28, StrA, StrB, SulII, TEM_1, TetA
22036_8_82	ERS1545129	ERR2397672	Unknown	Cornick et al	Human	Invasive	ST218	O2v2	Very high	KL57	Very high	0	0	1	1	1	1	1	acrA, acrB, clpV_tssH, cpsACP, dotU_tssL, entA, entB, entC, entE, entF, fepA, fepB, fepC, fepD, fepG, fes, fimA, fimB, fimC, fimD, fimE, fimF, fimG, fimH, fimI, fimK, galF, glf, gnd, hcp_tssD, icmF_tssM, iroB, iroC, iroD, iroE, iroN, iucA, iucB, iucC, iucD, iutA, kfoC, KPHS_23120, manB, manC, mrkA, mrkB, mrkC, mrkD, mrkF, mrkH, mrkI, mrkJ, rcsA, rcsB, rmpA, sciN_tssJ, tli1, tssF, tssG, ugd, vasE_…	NA
22072_1_101	ERS1530960	ERR2497242	Unknown	Cornick et al	Human	Invasive	ST372	O2v1	Very high	KL43	Very high	0	0	0	0	0	0	1	acrA, acrB, clpV_tssH, cpsACP, dotU_tssL, entA, entB, entC, entD, entE, entF, fepA, fepB, fepC, fepD, fepG, fes, fimA, fimB, fimC, fimD, fimE, fimF, fimG, fimH, fimI, fimK, galF, glf, gnd, hcp_tssD, iroE, manB, manC, mrkA, mrkB, mrkC, mrkD, mrkF, mrkH, mrkI, mrkJ, rcsA, rcsB, sciN_tssJ, tssF, tssG, ugd, vasE_tssK, vipA_tssB, wbbM, wbbN, wzm, wzt, ybdA	NA
22072_1_102	ERS1530961	ERR2497243	Unknown	Cornick et al	Human	Invasive	ST372	O2v1	Very high	KL43	Very high	0	0	0	0	0	0	1	acrA, acrB, clpV_tssH, cpsACP, dotU_tssL, entA, entB, entC, entD, entE, entF, fepA, fepB, fepC, fepD, fepG, fes, fimA, fimB, fimC, fimD, fimE, fimF, fimG, fimH, fimI, fimK, galF, glf, gnd, hcp_tssD, iroE, manB, manC, mrkA, mrkB, mrkC, mrkD, mrkF, mrkH, mrkI, mrkJ, rcsA, rcsB, sciN_tssJ, tssF, tssG, ugd, vasE_tssK, vipA_tssB, wbbM, wbbN, wzm, wzt, ybdA	NA
22072_1_103	ERS1530962	ERR2497244	Unknown	Cornick et al	Human	Invasive	ST340	O4	Very high	KL15	Very high	0	0	0	0	0	0	1	acrA, acrB, clpV_tssH, cpsACP, dotU_tssL, entA, entB, entC, entE, entF, fepA, fepB, fepC, fepD, fepG, fes, fimA, fimB, fimC, fimD, fimE, fimF, fimG, fimH, fimI, galF, hcp_tssD, icmF_tssM, impA_tssA, iroE, KPHS_23120, mrkA, mrkB, mrkC, mrkD, mrkF, mrkH, mrkI, mrkJ, rcsA, rcsB, sciN_tssJ, tli1, tssF, tssG, vasE_tssK, VFG048736, vgrG_tssI, vipA_tssB, vipB_tssC, ybdA	NA
22072_1_104	ERS1530963	ERR2497245	Unknown	Cornick et al	Human	Invasive	ST14	O1v1	Very high	KL16	Good	0	0	0	0	0	0	1	acrA, acrB, clpV_tssH, cpsACP, dotU_tssL, entA, entB, entC, entE, entF, fepA, fepB, fepC, fepD, fepG, fes, fimA, fimB, fimC, fimD, fimE, fimF, fimG, fimH, fimI, fimK, galF, glf, gnd, hcp_tssD, iroE, manB, manC, mrkA, mrkB, mrkC, mrkD, mrkF, mrkH, mrkI, mrkJ, rcsA, rcsB, sciN_tssJ, ugd, vasE_tssK, vipA_tssB, vipB_tssC, wbbM, wbbN, wzm, wzt, ybdA	NA
22072_1_105	ERS1530964	ERR2497246	Unknown	Cornick et al	Human	Invasive	ST340	O4	Very high	KL15	Very high	0	0	0	0	0	0	1	acrA, acrB, clpV_tssH, cpsACP, dotU_tssL, entA, entB, entC, entE, entF, fepA, fepB, fepC, fepD, fepG, fes, fimA, fimB, fimC, fimD, fimE, fimF, fimG, fimH, fimI, galF, hcp_tssD, icmF_tssM, impA_tssA, iroE, KPHS_23120, mrkA, mrkB, mrkC, mrkD, mrkF, mrkH, mrkI, mrkJ, rcsA, rcsB, sciN_tssJ, tli1, tssF, tssG, vasE_tssK, VFG048736, vgrG_tssI, vipA_tssB, vipB_tssC, ybdA	NA
22072_1_106	ERS1530965	ERR2497247	Unknown	Cornick et al	Human	Invasive	ST702	O2v2	Very high	KL109	Very high	0	0	0	0	0	0	1	acrA, acrB, clpV_tssH, cpsACP, dotU_tssL, entA, entB, entC, entE, entF, fepA, fepB, fepC, fepD, fepG, fes, fimA, fimB, fimC, fimD, fimE, fimF, fimG, fimH, fimI, fimK, galF, glf, gnd, hcp_tssD, icmF_tssM, iroE, kfoC, KPHS_23120, mrkA, mrkB, mrkC, mrkD, mrkF, mrkI, rcsA, rcsB, sciN_tssJ, tli1, tssF, tssG, ugd, vgrG_tssI, vipA_tssB, vipB_tssC, wbbM, wbbN, wbbO, wzm, wzt, ybdA	NA
22072_1_107	ERS1530966	ERR2497248	Unknown	Cornick et al	Human	Invasive	ST340	O4	Very high	KL15	Very high	0	0	0	0	0	0	1	acrA, acrB, clpV_tssH, cpsACP, dotU_tssL, entA, entB, entC, entE, entF, fepA, fepB, fepC, fepD, fepG, fes, fimA, fimB, fimC, fimD, fimE, fimF, fimG, fimH, fimI, galF, hcp_tssD, icmF_tssM, impA_tssA, iroE, KPHS_23120, mrkA, mrkB, mrkC, mrkD, mrkF, mrkH, mrkI, mrkJ, rcsA, rcsB, sciN_tssJ, tli1, tssF, tssG, vasE_tssK, VFG048736, vgrG_tssI, vipA_tssB, vipB_tssC, ybdA	NA
22072_1_108	ERS1530967	ERR2497249	Unknown	Cornick et al	Human	Invasive	Unknown	O5	High	KL68	Low	0	0	0	0	0	0	0	fimF	NA
22072_1_110	ERS1530969	ERR2497251	Unknown	Cornick et al	Human	Invasive	ST340	O4	Very high	KL15	Very high	0	0	0	0	0	0	1	acpC, acrA, acrB, clpV_tssH, cpsACP, dotU_tssL, entA, entB, entC, entE, entF, fepA, fepB, fepC, fepD, fepG, fes, fimA, fimB, fimC, fimD, fimE, fimF, fimG, fimH, fimI, galF, hcp_tssD, icmF_tssM, impA_tssA, iroE, KPHS_23120, mrkA, mrkB, mrkC, mrkD, mrkF, mrkH, mrkI, mrkJ, rcsA, rcsB, sciN_tssJ, tli1, tssF, tssG, vasE_tssK, VFG048736, vgrG_tssI, vipA_tssB, vipB_tssC, ybdA	NA
22072_1_111	ERS1530970	ERR2497252	Unknown	Cornick et al	Human	Invasive	ST340	O4	Very high	KL15	Very high	0	0	0	0	0	0	1	acrA, acrB, clpV_tssH, cpsACP, dotU_tssL, entA, entB, entC, entE, entF, fepA, fepB, fepC, fepD, fepG, fes, fimA, fimB, fimC, fimD, fimE, fimF, fimG, fimH, fimI, galF, hcp_tssD, icmF_tssM, impA_tssA, iroE, KPHS_23120, mrkA, mrkB, mrkC, mrkD, mrkF, mrkH, mrkI, mrkJ, rcsA, rcsB, sciN_tssJ, tli1, tssF, tssG, vasE_tssK, VFG048736, vgrG_tssI, vipA_tssB, vipB_tssC, ybdA	NA
22072_1_112	ERS1530971	ERR2497253	Unknown	Cornick et al	Human	Invasive	ST340	O4	Very high	KL15	Very high	0	0	0	0	0	0	1	acrA, acrB, clpV_tssH, cpsACP, dotU_tssL, entA, entB, entC, entE, entF, fepA, fepB, fepC, fepD, fepG, fes, fimA, fimB, fimC, fimD, fimE, fimF, fimG, fimH, fimI, galF, hcp_tssD, icmF_tssM, impA_tssA, iroE, KPHS_23120, mrkA, mrkB, mrkC, mrkD, mrkF, mrkH, mrkI, mrkJ, rcsA, rcsB, sciN_tssJ, tli1, tssF, tssG, vasE_tssK, VFG048736, vgrG_tssI, vipA_tssB, vipB_tssC, ybdA	NA
22072_1_113	ERS1530972	ERR2497254	Unknown	Cornick et al	Human	Invasive	ST14	O1v1	Very high	KL16	Very high	0	0	0	0	0	0	1	acrA, acrB, clpV_tssH, cpsACP, dotU_tssL, entA, entB, entC, entE, entF, fepA, fepB, fepC, fepD, fepG, fes, fimA, fimB, fimC, fimD, fimE, fimF, fimG, fimH, fimI, fimK, galF, glf, gnd, hcp_tssD, iroE, manB, manC, mrkA, mrkB, mrkC, mrkD, mrkF, mrkH, mrkI, mrkJ, rcsA, rcsB, sciN_tssJ, ugd, vasE_tssK, vipA_tssB, vipB_tssC, wbbM, wbbN, wzm, wzt, ybdA	NA
22072_1_114	ERS1530973	ERR2497255	Unknown	Cornick et al	Human	Invasive	ST340	O4	Very high	KL15	Very high	0	0	0	0	0	0	1	acrA, acrB, clpV_tssH, cpsACP, dotU_tssL, entA, entB, entC, entE, entF, fepA, fepB, fepC, fepD, fepG, fes, fimA, fimB, fimC, fimD, fimE, fimF, fimG, fimH, fimI, galF, hcp_tssD, icmF_tssM, impA_tssA, iroE, KPHS_23120, mrkA, mrkB, mrkC, mrkD, mrkF, mrkH, mrkI, mrkJ, rcsA, rcsB, sciN_tssJ, tli1, tssF, tssG, vasE_tssK, VFG048736, vgrG_tssI, vipA_tssB, vipB_tssC, ybdA	NA
22072_1_117	ERS1530976	ERR2497258	Unknown	Cornick et al	Human	Invasive	ST985	O1v2	Very high	KL39	Good	0	0	0	0	0	0	1	acrA, acrB, clpV_tssH, dotU_tssL, entA, entB, entC, entE, entF, fepA, fepB, fepC, fepD, fepG, fes, fimA, fimB, fimC, fimD, fimE, fimF, fimG, fimH, fimI, fimK, galF, glf, gnd, hcp_tssD, iroE, kfoC, manB, manC, mrkA, mrkB, mrkC, mrkD, mrkF, mrkH, mrkI, mrkJ, rcsA, rcsB, sciN_tssJ, tssF, tssG, ugd, vasE_tssK, vipA_tssB, vipB_tssC, wbbM, wbbN, wbbO, wzm, wzt, ybdA	NA
22072_1_119	ERS1530978	ERR2497260	Unknown	Cornick et al	Human	Invasive	ST340	O4	Very high	KL15	Very high	0	0	0	0	0	0	1	acrA, acrB, clpV_tssH, cpsACP, dotU_tssL, entA, entB, entC, entE, entF, fepA, fepB, fepC, fepD, fepG, fes, fimA, fimB, fimC, fimD, fimE, fimF, fimG, fimH, fimI, galF, hcp_tssD, icmF_tssM, impA_tssA, iroE, KPHS_23120, mrkA, mrkB, mrkC, mrkD, mrkF, mrkH, mrkI, mrkJ, rcsA, rcsB, sciN_tssJ, tli1, tssF, tssG, vasE_tssK, VFG048736, vgrG_tssI, vipA_tssB, vipB_tssC, ybdA	NA
22072_1_120	ERS1530980	ERR2497261	Unknown	Cornick et al	Human	Invasive	ST340	O4	Very high	KL15	Very high	0	0	0	0	0	0	1	acrA, acrB, clpV_tssH, cpsACP, dotU_tssL, entA, entB, entC, entE, entF, fepA, fepB, fepC, fepD, fepG, fes, fimA, fimB, fimC, fimD, fimE, fimF, fimG, fimH, fimI, galF, hcp_tssD, icmF_tssM, impA_tssA, iroE, KPHS_23120, mrkA, mrkB, mrkC, mrkD, mrkF, mrkH, mrkI, mrkJ, rcsA, rcsB, sciN_tssJ, tli1, tssF, tssG, vasE_tssK, VFG048736, vgrG_tssI, vipA_tssB, vipB_tssC, ybdA	NA
22072_1_121	ERS1530981	ERR2497262	Unknown	Cornick et al	Human	Invasive	ST340	O4	Very high	KL15	Good	0	0	0	0	0	0	1	acrA, acrB, clpV_tssH, cpsACP, dotU_tssL, entA, entB, entC, entE, entF, fepA, fepB, fepC, fepD, fepG, fes, fimA, fimB, fimC, fimD, fimE, fimF, fimG, fimH, fimI, galF, hcp_tssD, icmF_tssM, impA_tssA, iroE, KPHS_23120, mrkA, mrkB, mrkC, mrkD, mrkF, mrkH, mrkI, mrkJ, rcsA, rcsB, sciN_tssJ, tli1, tssF, tssG, vasE_tssK, VFG048736, vgrG_tssI, vipA_tssB, vipB_tssC, ybdA	NA
22072_1_122	ERS1530982	ERR2497263	Unknown	Cornick et al	Human	Invasive	ST340	O4	Very high	KL15	Very high	0	0	0	0	0	0	1	acrA, acrB, clpV_tssH, cpsACP, dotU_tssL, entA, entB, entC, entE, entF, fepA, fepB, fepC, fepD, fepG, fes, fimA, fimB, fimC, fimD, fimE, fimF, fimG, fimH, fimI, galF, hcp_tssD, icmF_tssM, impA_tssA, iroE, KPHS_23120, mrkA, mrkB, mrkC, mrkD, mrkF, mrkH, mrkI, mrkJ, rcsA, rcsB, sciN_tssJ, tli1, tssF, tssG, vasE_tssK, VFG048736, vgrG_tssI, vipA_tssB, vipB_tssC, ybdA	NA
22072_1_123	ERS1530983	ERR2497264	Unknown	Cornick et al	Human	Invasive	ST340	O4	Very high	KL15	Very high	0	0	0	0	0	0	1	acrA, acrB, clpV_tssH, cpsACP, dotU_tssL, entA, entB, entC, entE, entF, fepA, fepB, fepC, fepD, fepG, fes, fimA, fimB, fimC, fimD, fimE, fimF, fimG, fimH, fimI, galF, hcp_tssD, icmF_tssM, impA_tssA, iroE, KPHS_23120, mrkA, mrkB, mrkC, mrkD, mrkF, mrkH, mrkI, mrkJ, rcsA, rcsB, sciN_tssJ, tli1, tssF, tssG, vasE_tssK, VFG048736, vgrG_tssI, vipA_tssB, vipB_tssC, ybdA	NA
22072_1_124	ERS1530984	ERR2497265	Unknown	Cornick et al	Human	Invasive	ST1208	O3/O3a	Good	KL16	Good	0	0	0	0	0	0	0	acrA, acrB, clpV_tssH, dotU_tssL, entB, entC, entD, entE, entF, fepA, fepB, fepC, fepD, fepG, fes, fimC, fimD, fimF, fimG, fimH, fimK, hcp_tssD, manB, manC, mrkA, mrkB, mrkC, mrkD, mrkI, rcsB, sciN_tssJ, tssF, tssG, ugd, vasE_tssK, vipA_tssB, ybdA	NA
22072_1_125	ERS1530985	ERR2497266	Unknown	Cornick et al	Human	Invasive	ST340	O4	Very high	KL15	Very high	0	0	0	0	0	0	1	acrA, acrB, clpV_tssH, cpsACP, dotU_tssL, entA, entB, entC, entE, entF, fepA, fepB, fepC, fepD, fepG, fes, fimA, fimB, fimC, fimD, fimE, fimF, fimG, fimH, fimI, galF, hcp_tssD, icmF_tssM, impA_tssA, iroE, KPHS_23120, mrkA, mrkB, mrkC, mrkD, mrkF, mrkH, mrkI, mrkJ, rcsA, rcsB, sciN_tssJ, tli1, tssF, tssG, vasE_tssK, VFG048736, vgrG_tssI, vipA_tssB, vipB_tssC, ybdA	NA
22072_1_126	ERS1530986	ERR2497267	Unknown	Cornick et al	Human	Invasive	ST391	O1v2	Very high	KL30	Very high	1	0	0	0	0	0	1	acrA, acrB, allA, allB, allC, allD, allR, allS, clpV_tssH, cpsACP, dotU_tssL, entA, entB, entC, entE, entF, fepA, fepB, fepC, fepD, fepG, fes, fimA, fimB, fimC, fimD, fimE, fimF, fimG, fimH, fimI, fimK, fyuA, galF, glf, gnd, hcp_tssD, iroE, irp1, irp2, kfoC, manB, manC, mrkA, mrkB, mrkC, mrkD, mrkF, mrkH, mrkI, mrkJ, rcsA, rcsB, sciN_tssJ, tssF, tssG, ugd, vasE_tssK, vipA_tssB, vipB_tssC, wbbM, w…	NA
22072_1_127	ERS1530987	ERR2497268	Unknown	Cornick et al	Human	Invasive	ST391	O1v2	Very high	KL30	Good	1	0	0	0	0	0	1	acrA, acrB, allA, allB, allC, allD, allR, allS, clpV_tssH, cpsACP, dotU_tssL, entA, entB, entC, entE, entF, fepA, fepB, fepC, fepD, fepG, fes, fimA, fimB, fimC, fimD, fimE, fimF, fimG, fimH, fimI, fimK, fyuA, galF, glf, gnd, hcp_tssD, iroE, irp1, irp2, kfoC, manB, manC, mrkA, mrkB, mrkC, mrkD, mrkF, mrkH, mrkI, mrkJ, rcsA, rcsB, sciN_tssJ, tssF, tssG, ugd, vasE_tssK, vipA_tssB, vipB_tssC, wbbM, w…	NA
22072_1_128	ERS1530988	ERR2497269	Unknown	Cornick et al	Human	Invasive	ST2439	O1v1	Very high	KL3	Very high	0	0	0	0	0	0	1	acrA, acrB, clpV_tssH, dotU_tssL, entA, entB, entC, entE, entF, fepA, fepB, fepC, fepD, fepG, fes, fimA, fimB, fimC, fimD, fimE, fimF, fimG, fimH, fimI, fimK, galF, glf, gnd, hcp_tssD, icmF_tssM, iroE, KPHS_23120, manB, manC, mrkA, mrkB, mrkC, mrkD, mrkF, mrkH, mrkI, mrkJ, rcsA, rcsB, sciN_tssJ, tli1, tssF, tssG, ugd, vasE_tssK, vgrG_tssI, vipA_tssB, wbbM, wbbN, wzm, wzt, ybdA	NA
22072_1_129	ERS1530989	ERR2497270	Unknown	Cornick et al	Human	Invasive	ST340	O4	Very high	KL15	Very high	0	0	0	0	0	0	1	acrA, acrB, clpV_tssH, cpsACP, dotU_tssL, entA, entB, entC, entE, entF, fepA, fepB, fepC, fepD, fepG, fes, fimA, fimB, fimC, fimD, fimE, fimF, fimG, fimH, fimI, galF, hcp_tssD, icmF_tssM, impA_tssA, iroE, KPHS_23120, mrkA, mrkB, mrkC, mrkD, mrkF, mrkH, mrkI, mrkJ, rcsA, rcsB, sciN_tssJ, tli1, tssF, tssG, vasE_tssK, VFG048736, vgrG_tssI, vipA_tssB, vipB_tssC, ybdA	NA
22072_1_130	ERS1530990	ERR2497271	Unknown	Cornick et al	Human	Invasive	ST14	O1v1	Very high	KL2	Good	0	0	0	0	0	0	1	acrA, acrB, clpV_tssH, cpsACP, dotU_tssL, entA, entB, entC, entE, entF, fepA, fepB, fepC, fepD, fepG, fes, fimA, fimB, fimC, fimD, fimE, fimF, fimG, fimH, fimI, fimK, galF, glf, gnd, hcp_tssD, iroE, manB, manC, mrkA, mrkB, mrkC, mrkD, mrkF, mrkH, mrkI, mrkJ, rcsA, rcsB, sciN_tssJ, tssF, tssG, ugd, vasE_tssK, vipA_tssB, vipB_tssC, wbbM, wbbN, wzm, wzt, ybdA	NA
22072_1_131	ERS1530992	ERR2497272	Unknown	Cornick et al	Human	Invasive	ST14	O1/O2v1	None	KL2	None	0	0	0	0	0	0	1	acrA, acrB, clpV_tssH, cpsACP, dotU_tssL, entA, entB, entC, entE, entF, fepA, fepB, fepC, fepD, fepG, fes, fimA, fimB, fimC, fimD, fimE, fimF, fimG, fimH, fimI, fimK, galF, glf, gnd, hcp_tssD, iroE, manB, manC, mrkA, mrkB, mrkC, mrkD, mrkF, mrkH, mrkI, mrkJ, rcsA, rcsB, sciN_tssJ, tssF, tssG, ugd, vasE_tssK, vipA_tssB, vipB_tssC, wbbM, wbbN, wzm, wzt, ybdA	NA
22072_1_132	ERS1530995	ERR2497273	Unknown	Cornick et al	Human	Invasive	ST14	O1v1	Very high	KL2	High	0	0	0	0	0	0	1	acrA, acrB, clpV_tssH, cpsACP, dotU_tssL, entA, entB, entC, entE, entF, fepA, fepB, fepC, fepD, fepG, fes, fimA, fimB, fimC, fimD, fimE, fimF, fimG, fimH, fimI, fimK, galF, glf, gnd, hcp_tssD, iroE, manB, manC, mrkA, mrkB, mrkC, mrkD, mrkF, mrkH, mrkI, mrkJ, rcsA, rcsB, sciN_tssJ, tssF, tssG, ugd, vasE_tssK, vipA_tssB, vipB_tssC, wbbM, wbbN, wzm, wzt, ybdA	NA
22072_1_134	ERS1530997	ERR2497275	Unknown	Cornick et al	Human	Invasive	ST14	O1v1	Very high	KL2	High	0	0	0	0	0	0	1	acrA, acrB, clpV_tssH, cpsACP, dotU_tssL, entA, entB, entC, entE, entF, fepA, fepB, fepC, fepD, fepG, fes, fimA, fimB, fimC, fimD, fimE, fimF, fimG, fimH, fimI, fimK, galF, glf, gnd, hcp_tssD, iroE, manB, manC, mrkA, mrkB, mrkC, mrkD, mrkF, mrkH, mrkI, mrkJ, rcsA, rcsB, sciN_tssJ, tssF, tssG, ugd, vasE_tssK, vipA_tssB, vipB_tssC, wbbM, wbbN, wzm, wzt, ybdA	NA
22072_1_135	ERS1530998	ERR2497276	Unknown	Cornick et al	Human	Invasive	ST17	O5	High	KL25	High	0	0	0	0	0	0	1	acrA, acrB, cpsACP, entA, entB, entC, entD, entE, entF, fepA, fepB, fepC, fepD, fepG, fes, fimA, fimB, fimC, fimD, fimE, fimF, fimG, fimH, fimI, fimK, galF, gnd, iroE, manC, mrkA, mrkB, mrkC, mrkD, mrkF, mrkH, mrkI, mrkJ, rcsA, rcsB, ugd, ybdA	NA
22072_1_136	ERS1531000	ERR2497277	Unknown	Cornick et al	Human	Invasive	ST2793	O2v2	Very high	KL55	Good	0	0	0	0	0	0	1	acrA, acrB, clpV_tssH, dotU_tssL, entA, entB, entC, entE, entF, fepA, fepB, fepC, fepD, fepG, fes, fimB, fimC, fimD, fimE, fimF, fimG, fimH, fimI, fimK, galF, glf, gnd, hcp_tssD, icmF_tssM, iroE, kfoC, KPHS_23120, mrkA, mrkB, mrkC, mrkD, mrkF, mrkH, mrkI, mrkJ, rcsA, rcsB, sciN_tssJ, tli1, tssF, tssG, ugd, vasE_tssK, vgrG_tssI, vipA_tssB, vipB_tssC, wbbM, wbbN, wbbO, wzm, wzt, ybdA	NA
22072_1_137	ERS1531001	ERR2497278	Unknown	Cornick et al	Human	Invasive	ST17	O5	High	KL25	High	1	0	0	0	0	0	1	acrA, acrB, clpV_tssH, cpsACP, dotU_tssL, entA, entB, entC, entD, entE, entF, fepA, fepB, fepC, fepD, fepG, fes, fimA, fimB, fimC, fimD, fimE, fimF, fimG, fimH, fimI, fimK, fyuA, galF, gnd, hcp_tssD, iroE, irp1, irp2, manC, mrkA, mrkB, mrkC, mrkD, mrkF, mrkH, mrkI, mrkJ, rcsA, rcsB, sciN_tssJ, tssF, tssG, ugd, vasE_tssK, vipA_tssB, vipB_tssC, ybdA, ybtA, ybtE, ybtP, ybtQ, ybtS, ybtT, ybtU, ybtX	NA
22072_1_138	ERS1531002	ERR2497279	Unknown	Cornick et al	Human	Invasive	ST36	O2v2	Very high	KL102	Very high	0	0	0	0	0	0	1	acrA, acrB, clpV_tssH, cpsACP, dotU_tssL, entA, entB, entC, entE, entF, fepA, fepB, fepC, fepD, fepG, fes, fimA, fimB, fimC, fimD, fimE, fimF, fimG, fimH, fimI, fimK, galF, glf, gnd, hcp_tssD, icmF_tssM, iroE, kfoC, KPHS_23120, mrkA, mrkB, mrkD, mrkF, mrkH, mrkI, mrkJ, rcsA, rcsB, sciN_tssJ, tli1, tssF, tssG, ugd, vasE_tssK, vgrG_tssI, vipA_tssB, vipB_tssC, wbbM, wbbN, wbbO, wzm, wzt, ybdA	NA
22072_1_139	ERS1531003	ERR2497280	Unknown	Cornick et al	Human	Invasive	ST14	O1v1	Very high	KL2	Good	0	0	0	0	0	0	1	acrA, acrB, clpV_tssH, cpsACP, dotU_tssL, entA, entB, entC, entE, entF, fepA, fepB, fepC, fepD, fepG, fes, fimA, fimB, fimC, fimD, fimE, fimF, fimG, fimH, fimI, fimK, galF, glf, gnd, hcp_tssD, iroE, manB, manC, mrkA, mrkB, mrkC, mrkD, mrkF, mrkH, mrkI, mrkJ, rcsA, rcsB, sciN_tssJ, tssF, tssG, ugd, vasE_tssK, vipA_tssB, vipB_tssC, wbbM, wbbN, wzm, wzt, ybdA	NA
22072_1_140	ERS1531007	ERR2497281	Unknown	Cornick et al	Human	Invasive	ST2824	O3/O3a	Very high	KL55	High	0	0	0	0	0	0	0	acrA, acrB, clpV_tssH, dotU_tssL, entA, entB, entC, entE, entF, fepA, fepC, fepD, fepG, fes, fimA, fimC, fimG, fimH, galF, gnd, hcp_tssD, manC, mrkA, mrkB, mrkC, mrkD, mrkF, mrkH, mrkJ, rcsB, sciN_tssJ, tssF, tssG, ugd, vipA_tssB, ybdA	NA
22072_1_142	ERS1531009	ERR2497283	Unknown	Cornick et al	Human	Invasive	ST340	O4	Very high	KL15	Very high	0	0	0	0	0	0	1	acrA, acrB, clpV_tssH, cpsACP, dotU_tssL, entA, entB, entC, entE, entF, fepA, fepB, fepC, fepD, fepG, fes, fimA, fimB, fimC, fimD, fimE, fimF, fimG, fimH, fimI, galF, hcp_tssD, icmF_tssM, impA_tssA, iroE, KPHS_23120, mrkA, mrkB, mrkC, mrkD, mrkF, mrkH, mrkI, mrkJ, rcsA, rcsB, sciN_tssJ, tli1, tssF, tssG, vasE_tssK, VFG048736, vgrG_tssI, vipA_tssB, vipB_tssC, ybdA	NA
22072_1_143	ERS1531011	ERR2497284	Unknown	Cornick et al	Human	Invasive	ST268	O2v1	Very high	KL20	Very high	1	1	1	1	0	1	1	acrA, acrB, clbA, clbB, clbC, clbD, clbE, clbF, clbG, clbH, clbI, clbJ, clbL, clbM, clbN, clbO, clbP, clbQ, clbS, clpV_tssH, cpsACP, dotU_tssL, entA, entB, entC, entE, entF, fepA, fepB, fepC, fepD, fepG, fes, fimA, fimB, fimC, fimD, fimE, fimF, fimG, fimH, fimI, fimK, fyuA, galF, glf, gnd, hcp_tssD, icmF_tssM, iroB, iroC, iroD, iroE, iroN, irp1, irp2, iucA, iucB, iucC, iucD, iutA, KPHS_23120, man…	NA
22072_1_144	ERS1531012	ERR2497285	Unknown	Cornick et al	Human	Invasive	ST70	O4	Very high	KL15	Very high	0	0	1	0	0	1	0	acrA, acrB, clpV_tssH, cpsACP, dotU_tssL, entA, entB, entC, entE, entF, fepA, fepB, fepC, fepD, fepG, fes, fimA, fimB, fimC, fimD, fimE, fimF, fimG, fimH, fimI, fimK, galF, hcp_tssD, icmF_tssM, iroE, iucA, iucB, iucC, iucD, iutA, KPHS_23120, mrkA, mrkB, mrkC, mrkD, mrkF, mrkH, mrkI, mrkJ, rcsA, rcsB, sciN_tssJ, tssF, tssG, vasE_tssK, vgrG_tssI, vipA_tssB, ybdA	NA
22072_1_145	ERS1531014	ERR2497286	Unknown	Cornick et al	Human	Invasive	ST4	O1v1	Very high	KL62	Good	1	0	0	0	0	0	1	acrA, acrB, clpV_tssH, cpsACP, dotU_tssL, entA, entB, entC, entE, entF, fepA, fepB, fepC, fepD, fepG, fes, fimA, fimB, fimC, fimD, fimE, fimF, fimG, fimH, fimI, fimK, fyuA, galF, glf, gnd, hcp_tssD, iroE, irp1, irp2, manB, manC, mrkA, mrkB, mrkC, mrkD, mrkF, mrkH, mrkI, mrkJ, rcsA, rcsB, sciN_tssJ, tssF, tssG, ugd, vasE_tssK, vipA_tssB, vipB_tssC, wbbM, wbbN, wzm, wzt, ybdA, ybtA, ybtE, ybtP, ybt…	NA
22072_1_146	ERS1531015	ERR2497287	Unknown	Cornick et al	Human	Invasive	ST348	O1v1	Very high	KL62	Very high	1	0	0	0	0	0	0	acrA, acrB, clpV_tssH, cpsACP, dotU_tssL, entA, entB, entC, entE, entF, fepA, fepB, fepC, fepD, fepG, fes, fimA, fimB, fimC, fimD, fimE, fimF, fimG, fimH, fimI, fimK, fyuA, galF, glf, gnd, hcp_tssD, iroE, irp1, manB, manC, mrkA, mrkB, mrkC, mrkD, mrkF, mrkH, mrkI, mrkJ, rcsA, rcsB, sciN_tssJ, tssF, tssG, ugd, vasE_tssK, vipA_tssB, vipB_tssC, wbbM, wbbN, wzm, wzt, ybdA, ybtA, ybtE, ybtP, ybtQ, ybt…	NA
22072_1_147	ERS1531017	ERR2497288	Unknown	Cornick et al	Human	Invasive	ST14	O1/O2v1	Very high	KL2	None	0	0	0	0	0	0	1	acrA, acrB, clpV_tssH, cpsACP, dotU_tssL, entA, entB, entC, entE, entF, fepA, fepB, fepC, fepD, fepG, fes, fimA, fimB, fimC, fimD, fimE, fimF, fimG, fimH, fimI, fimK, galF, glf, gnd, hcp_tssD, iroE, manB, manC, mrkA, mrkB, mrkC, mrkD, mrkF, mrkH, mrkI, mrkJ, rcsA, rcsB, sciN_tssJ, tssF, tssG, ugd, vasE_tssK, vipA_tssB, vipB_tssC, wbbM, wbbN, wzm, wzt, ybdA	NA
22072_1_148	ERS1531018	ERR2497289	Unknown	Cornick et al	Human	Invasive	ST101	O1v1	Very high	KL17	Very high	0	0	0	0	0	0	1	acrA, acrB, clpV_tssH, cpsACP, dotU_tssL, entA, entB, entC, entE, entF, fepA, fepB, fepC, fepD, fepG, fes, fimA, fimB, fimC, fimD, fimE, fimF, fimG, fimH, fimI, fimK, galF, glf, gnd, hcp_tssD, iroE, mrkA, mrkB, mrkC, mrkD, mrkF, mrkH, mrkI, mrkJ, rcsA, rcsB, sciN_tssJ, tssF, tssG, ugd, vasE_tssK, wbbM, wbbN, wzm, wzt, ybdA	NA
22072_1_149	ERS1531019	ERR2497290	Unknown	Cornick et al	Human	Invasive	ST1552	O1/O2v1	Very high	KL25	None	1	0	0	0	0	0	1	acrA, acrB, clpV_tssH, cpsACP, dotU_tssL, entA, entB, entC, entE, entF, fepA, fepB, fepC, fepD, fepG, fes, fimA, fimB, fimC, fimD, fimE, fimF, fimG, fimH, fimI, fimK, fyuA, galF, glf, gnd, hcp_tssD, iroE, irp1, irp2, mrkA, mrkB, mrkC, mrkD, mrkF, mrkH, mrkI, mrkJ, rcsA, rcsB, sciN_tssJ, tssF, tssG, ugd, vasE_tssK, vipA_tssB, vipB_tssC, wbbM, wbbN, wzm, wzt, ybdA, ybtA, ybtE, ybtP, ybtQ, ybtS, ybt…	NA
22072_1_150	ERS1531020	ERR2497291	Unknown	Cornick et al	Human	Invasive	ST25	O2v2	Very high	KL2	Very high	1	0	0	0	0	0	1	acrA, acrB, clpV_tssH, cpsACP, dotU_tssL, entA, entB, entC, entE, entF, fepA, fepB, fepC, fepD, fepG, fes, fimA, fimB, fimC, fimD, fimE, fimF, fimG, fimH, fimI, fimK, fyuA, galF, glf, gnd, hcp_tssD, icmF_tssM, iroE, irp1, irp2, kfoC, KPHS_23120, manB, manC, mrkA, mrkB, mrkC, mrkD, mrkF, mrkH, mrkI, mrkJ, rcsA, rcsB, sciN_tssJ, tli1, tssF, tssG, ugd, vasE_tssK, vgrG_tssI, vipA_tssB, vipB_tssC, wbb…	NA
22072_1_151	ERS1531021	ERR2497292	Unknown	Cornick et al	Human	Invasive	ST268	O2v1	Very high	KL20	Very high	1	1	1	1	1	1	1	acrA, acrB, clbA, clbB, clbC, clbD, clbE, clbF, clbG, clbH, clbI, clbK, clbL, clbM, clbN, clbO, clbP, clbQ, clbS, clpV_tssH, cpsACP, dotU_tssL, entA, entB, entC, entE, entF, fepA, fepB, fepC, fepD, fepG, fes, fimA, fimB, fimC, fimD, fimE, fimF, fimG, fimH, fimI, fimK, fyuA, galF, glf, gnd, hcp_tssD, icmF_tssM, iroB, iroC, iroD, iroE, irp1, irp2, iucA, iucB, iucC, iucD, iutA, KPHS_23120, manB, man…	NA
22072_1_153	ERS1531024	ERR2497294	Unknown	Cornick et al	Human	Invasive	ST307	O2v2	Very high	KL102	Very high	1	0	0	0	0	0	1	acrA, acrB, clpV_tssH, cpsACP, dotU_tssL, entA, entB, entC, entE, entF, fepA, fepB, fepC, fepD, fepG, fes, fimA, fimB, fimC, fimD, fimE, fimF, fimG, fimH, fimI, fimK, fyuA, galF, glf, gnd, hcp_tssD, icmF_tssM, iroE, irp1, irp2, kfoC, KPHS_23120, mrkA, mrkB, mrkC, mrkD, mrkF, mrkH, mrkI, mrkJ, rcsA, rcsB, sciN_tssJ, tli1, tssF, tssG, ugd, vasE_tssK, vgrG_tssI, wbbM, wbbN, wbbO, wzm, wzt, ybdA, ybt…	NA
22072_1_154	ERS1531027	ERR2497295	Unknown	Cornick et al	Human	Invasive	ST307	O2v2	Very high	KL102	Very high	1	0	0	0	0	0	1	acrA, acrB, clpV_tssH, cpsACP, dotU_tssL, entA, entB, entC, entE, entF, fepA, fepB, fepC, fepD, fepG, fes, fimA, fimB, fimC, fimD, fimE, fimF, fimG, fimH, fimI, fimK, fyuA, galF, glf, gnd, hcp_tssD, icmF_tssM, iroE, irp1, irp2, kfoC, KPHS_23120, mrkA, mrkB, mrkC, mrkD, mrkF, mrkH, mrkI, mrkJ, rcsA, rcsB, sciN_tssJ, tssF, tssG, ugd, vasE_tssK, vgrG_tssI, vipA_tssB, vipB_tssC, wbbM, wbbN, wbbO, wzm…	NA
22072_1_155	ERS1531028	ERR2497296	Unknown	Cornick et al	Human	Invasive	ST54	O3b	Very high	KL14	Very high	0	0	0	0	0	0	1	acrA, acrB, clpV_tssH, dotU_tssL, entA, entB, entC, entE, entF, fepA, fepB, fepC, fepD, fepG, fes, fimA, fimB, fimC, fimD, fimE, fimF, fimG, fimH, fimI, fimK, galF, gnd, hcp_tssD, iroE, mrkA, mrkB, mrkC, mrkD, mrkF, mrkH, mrkI, mrkJ, rcsA, rcsB, ugd, vasE_tssK, vipA_tssB, vipB_tssC, yagZ_ecpA, ybdA	NA
22072_1_157	ERS1531033	ERR2497298	Unknown	Cornick et al	Human	Invasive	ST307	O2v2	Very high	KL102	Very high	1	0	0	0	0	0	1	acrA, acrB, clpV_tssH, cpsACP, dotU_tssL, entA, entB, entC, entE, entF, fepA, fepB, fepC, fepD, fepG, fes, fimA, fimB, fimC, fimD, fimE, fimF, fimG, fimH, fimI, fimK, fyuA, galF, glf, gnd, hcp_tssD, icmF_tssM, iroE, irp1, irp2, kfoC, KPHS_23120, mrkA, mrkB, mrkC, mrkD, mrkF, mrkH, mrkI, mrkJ, rcsA, rcsB, sciN_tssJ, tli1, tssF, tssG, ugd, vasE_tssK, vgrG_tssI, wbbM, wbbN, wbbO, wzm, wzt, ybdA, ybt…	NA
22072_1_159	ERS1531035	ERR2497300	Unknown	Cornick et al	Human	Invasive	Unknown	O5	High	KL68	Low	0	0	0	0	0	0	0	NA	NA
22072_1_160	ERS1531036	ERR2497301	Unknown	Cornick et al	Human	Invasive	ST297	O1v1	Very high	KL158	Very high	0	0	0	0	0	0	0	acrA, acrB, clpV_tssH, cpsACP, dotU_tssL, entA, entB, entC, entE, entF, fepA, fepB, fepC, fepD, fepG, fes, fimA, fimB, fimC, fimD, fimE, fimF, fimG, fimH, fimI, fimK, galF, glf, gnd, hcp_tssD, iroE, mrkA, mrkB, mrkC, mrkD, mrkF, mrkH, mrkI, mrkJ, rcsA, rcsB, sciN_tssJ, tssF, tssG, ugd, vasE_tssK, vipA_tssB, vipB_tssC, wbbM, wbbN, wzm, wzt, ybdA	NA
22072_1_161	ERS1531037	ERR2497302	Unknown	Cornick et al	Human	Invasive	ST2144	O12	Good	KL64	Good	0	0	0	0	0	0	1	acrA, acrB, allA, allB, allC, allD, allR, allS, entA, entB, entC, entD, entE, entF, fepA, fepB, fepC, fepD, fepG, fes, fimC, fimF, fimG, galF, gnd, manC, rcsA, rcsB, ybdA	NA
22072_1_162	ERS1531038	ERR2497303	Unknown	Cornick et al	Human	Invasive	ST340	O4	Very high	KL15	Very high	0	0	0	0	0	0	1	acrA, acrB, clpV_tssH, cpsACP, dotU_tssL, entA, entB, entC, entE, entF, fepA, fepB, fepC, fepD, fepG, fes, fimA, fimB, fimC, fimD, fimE, fimF, fimG, fimH, fimI, galF, hcp_tssD, icmF_tssM, impA_tssA, iroE, KPHS_23120, mrkA, mrkB, mrkC, mrkD, mrkF, mrkH, mrkI, mrkJ, rcsA, rcsB, sciN_tssJ, tli1, tssF, tssG, vasE_tssK, VFG048736, vgrG_tssI, vipA_tssB, vipB_tssC, ybdA	NA
22072_1_163	ERS1531039	ERR2497304	Unknown	Cornick et al	Human	Invasive	ST268	O2v1	Very high	KL20	Very high	1	0	0	0	0	0	1	acrA, acrB, clpV_tssH, cpsACP, dotU_tssL, entA, entB, entC, entE, entF, fepA, fepB, fepC, fepD, fepG, fes, fimA, fimB, fimC, fimD, fimE, fimF, fimG, fimH, fimI, fimK, fyuA, galF, glf, gnd, hcp_tssD, icmF_tssM, iroE, irp1, irp2, KPHS_23120, manB, manC, mrkA, mrkB, mrkC, mrkD, mrkF, mrkH, mrkI, mrkJ, rcsA, rcsB, sciN_tssJ, tli1, tssF, tssG, ugd, vasE_tssK, vgrG_tssI, vipA_tssB, vipB_tssC, wbbM, wbb…	NA
22072_1_164	ERS1531040	ERR2497305	Unknown	Cornick et al	Human	Invasive	ST874	O1v2	Very high	KL45	Very high	0	0	0	0	0	0	1	acrA, acrB, clpV_tssH, cpsACP, dotU_tssL, entA, entB, entC, entE, entF, fepA, fepB, fepC, fepD, fepG, fes, fimA, fimB, fimC, fimD, fimE, fimF, fimG, fimH, fimI, fimK, galF, glf, hcp_tssD, icmF_tssM, iroE, kfoC, KPHS_23120, mrkA, mrkB, mrkC, mrkD, mrkF, mrkH, mrkI, mrkJ, rcsA, rcsB, sciN_tssJ, tli1, tssF, tssG, ugd, vasE_tssK, vgrG_tssI, vipA_tssB, vipB_tssC, wbbM, wbbN, wbbO, wzm, wzt, ybdA	NA
22072_1_165	ERS1531041	ERR2497306	Unknown	Cornick et al	Human	Invasive	ST14	O1v1	Very high	KL16	Very high	0	0	0	0	0	0	0	acrA, acrB, clpV_tssH, cpsACP, dotU_tssL, entA, entB, entC, entE, entF, fepA, fepB, fepC, fepD, fepG, fes, fimA, fimB, fimC, fimD, fimE, fimF, fimG, fimH, fimI, fimK, galF, glf, gnd, hcp_tssD, iroE, manB, manC, mrkA, mrkB, mrkC, mrkD, mrkF, mrkH, mrkI, mrkJ, rcsA, rcsB, sciN_tssJ, tssF, tssG, ugd, vasE_tssK, vipA_tssB, vipB_tssC, wbbM, wbbN, wzm, wzt, ybdA	NA
22072_1_166	ERS1531042	ERR2497307	Unknown	Cornick et al	Human	Invasive	ST372	O2v1	Very high	KL43	Very high	0	0	0	0	0	0	1	acrA, acrB, clpV_tssH, cpsACP, dotU_tssL, entA, entB, entC, entD, entE, entF, fepA, fepB, fepC, fepD, fepG, fes, fimA, fimB, fimC, fimD, fimE, fimF, fimG, fimH, fimI, fimK, galF, glf, gnd, hcp_tssD, iroE, manB, manC, mrkA, mrkB, mrkC, mrkD, mrkF, mrkH, mrkI, mrkJ, rcsA, rcsB, sciN_tssJ, tssF, tssG, ugd, vasE_tssK, vipA_tssB, wbbM, wbbN, wzm, wzt, ybdA	NA
22072_1_167	ERS1531043	ERR2497308	Unknown	Cornick et al	Human	Invasive	ST372	O2v1	Very high	KL43	Very high	0	0	0	0	0	0	1	acrA, acrB, clpV_tssH, cpsACP, dotU_tssL, entA, entB, entC, entD, entE, entF, fepA, fepB, fepC, fepD, fepG, fes, fimA, fimB, fimC, fimD, fimE, fimF, fimG, fimH, fimI, fimK, galF, glf, gnd, hcp_tssD, iroE, manB, manC, mrkA, mrkB, mrkC, mrkD, mrkF, mrkH, mrkI, mrkJ, rcsA, rcsB, sciN_tssJ, tssF, tssG, ugd, vasE_tssK, vipA_tssB, wbbM, wbbN, wzm, wzt, ybdA	NA
22072_1_168	ERS1531044	ERR2497309	Unknown	Cornick et al	Human	Invasive	ST36	O2v1	Very high	KL51	Very high	1	0	0	0	0	0	1	acrA, acrB, clpV_tssH, cpsACP, dotU_tssL, entA, entB, entC, entE, entF, fepA, fepB, fepC, fepD, fepG, fes, fimA, fimB, fimC, fimD, fimE, fimF, fimG, fimH, fimI, fimK, fyuA, galF, glf, gnd, hcp_tssD, icmF_tssM, iroE, irp1, irp2, KPHS_23120, mrkA, mrkB, mrkC, mrkD, mrkF, mrkH, mrkI, mrkJ, rcsA, rcsB, sciN_tssJ, tli1, tssF, tssG, ugd, vasE_tssK, vgrG_tssI, vipA_tssB, vipB_tssC, wbbM, wbbN, wzm, wzt,…	NA
22072_1_169	ERS1531045	ERR2497310	Unknown	Cornick et al	Human	Invasive	ST499	OL102	None	KL70	None	0	0	0	0	0	0	1	acrA, acrB, clpV_tssH, dotU_tssL, entA, entB, entC, entD, entE, entF, fepA, fepB, fepC, fepD, fepG, fes, fimA, fimB, fimC, fimD, fimE, fimF, fimG, fimH, fimI, fimK, hcp_tssD, icmF_tssM, iroE, KPHS_23120, mrkA, mrkB, mrkC, mrkD, mrkF, mrkH, mrkI, mrkJ, rcsA, rcsB, sciN_tssJ, tli1, tssF, tssG, vasE_tssK, vgrG_tssI, vipA_tssB, vipB_tssC, ybdA	NA
22072_1_237	ERS1531126	ERR2497378	Unknown	Cornick et al	Human	Invasive	ST17	O3b	Very high	KL134	Very high	0	0	0	0	0	0	0	acrA, acrB, clpV_tssH, cpsACP, dotU_tssL, entA, entB, entC, entD, entE, entF, fepA, fepB, fepC, fepD, fepG, fes, fimA, fimB, fimC, fimD, fimE, fimF, fimG, fimH, fimI, fimK, galF, gnd, hcp_tssD, iroE, manC, mrkA, mrkB, mrkC, mrkD, mrkF, mrkH, mrkI, mrkJ, rcsA, rcsB, sciN_tssJ, tssF, tssG, ugd, vasE_tssK, vipA_tssB, vipB_tssC, ybdA	NA
22072_1_238	ERS1531127	ERR2497379	Unknown	Cornick et al	Human	Invasive	Unknown	O5	None	KL25	None	0	0	0	0	0	0	1	acrA, acrB, clpV_tssH, cpsACP, dotU_tssL, entA, entB, entC, entD, entE, entF, fepA, fepB, fepC, fepD, fepG, fes, fimA, fimB, fimC, fimD, fimE, fimF, fimG, fimH, fimI, fimK, galF, glf, gnd, hcp_tssD, iroE, kfoC, manB, manC, mrkA, mrkB, mrkC, mrkD, mrkF, mrkH, mrkI, mrkJ, rcsA, rcsB, sciN_tssJ, tssF, tssG, ugd, vasE_tssK, vipA_tssB, vipB_tssC, wbbM, wbbN, wbbO, wzm, wzt, ybdA	NA
22072_1_239	ERS1531128	ERR2497380	Unknown	Cornick et al	Human	Invasive	ST340	O4	Very high	KL15	Very high	0	0	0	0	0	0	1	acrA, acrB, clpV_tssH, cpsACP, dotU_tssL, entA, entB, entC, entE, entF, fepA, fepB, fepC, fepD, fepG, fes, fimA, fimB, fimC, fimD, fimE, fimF, fimG, fimH, fimI, galF, hcp_tssD, icmF_tssM, impA_tssA, iroE, KPHS_23120, mrkA, mrkB, mrkC, mrkD, mrkF, mrkH, mrkI, mrkJ, rcsA, rcsB, sciN_tssJ, tli1, tssF, tssG, vasE_tssK, VFG048736, vgrG_tssI, vipA_tssB, vipB_tssC, ybdA	NA
22072_1_240	ERS1531129	ERR2497381	Unknown	Cornick et al	Human	Invasive	ST152	O4	Very high	KL149	Very high	1	0	0	0	0	0	1	acrA, acrB, cpsACP, entA, entB, entC, entD, entE, entF, fepA, fepB, fepC, fepD, fepG, fes, fimA, fimB, fimC, fimD, fimE, fimF, fimG, fimH, fimI, fimK, fyuA, galF, gnd, iroE, irp1, irp2, mrkA, mrkB, mrkC, mrkD, mrkF, mrkH, mrkI, mrkJ, rcsA, rcsB, sciN_tssJ, tssF, tssG, ugd, ybdA, ybtA, ybtE, ybtP, ybtQ, ybtS, ybtT, ybtU, ybtX	NA
22072_1_241	ERS1531130	ERR2497382	Unknown	Cornick et al	Human	Invasive	ST218	O2v2	Very high	KL57	High	0	0	1	1	1	1	1	acrA, acrB, clpV_tssH, cpsACP, dotU_tssL, entA, entB, entC, entE, entF, fepA, fepB, fepC, fepD, fepG, fes, fimA, fimB, fimC, fimD, fimE, fimF, fimG, fimH, fimI, fimK, galF, glf, gnd, hcp_tssD, icmF_tssM, iroB, iroC, iroD, iroE, iroN, iucA, iucB, iucC, iucD, iutA, kfoC, KPHS_23120, manB, manC, mrkA, mrkB, mrkC, mrkD, mrkF, mrkH, mrkI, mrkJ, rcsA, rcsB, rmpA, sciN_tssJ, tli1, tssF, tssG, ugd, vasE_…	NA
22072_1_243	ERS1531132	ERR2497384	Unknown	Cornick et al	Human	Invasive	ST14	O1v1	Very high	KL2	None	0	0	0	0	0	0	1	acrA, acrB, clpV_tssH, dotU_tssL, entA, entB, entC, entE, entF, fepA, fepB, fepC, fepD, fepG, fes, fimA, fimB, fimC, fimD, fimE, fimF, fimG, fimH, fimI, fimK, galF, glf, gnd, hcp_tssD, iroE, manB, manC, mrkA, mrkB, mrkC, mrkD, mrkF, mrkH, mrkI, mrkJ, rcsA, rcsB, sciN_tssJ, tssF, tssG, ugd, vasE_tssK, vipA_tssB, vipB_tssC, wbbM, wbbN, wzm, wzt, ybdA	NA
22072_1_245	ERS1531134	ERR2497386	Unknown	Cornick et al	Human	Invasive	Unknown	O1v1	Good	KL145	Very high	0	0	0	0	0	0	0	fliJ	NA
22072_1_246	ERS1531135	ERR2497387	Unknown	Cornick et al	Human	Invasive	ST4151	O3/O3a	Good	KL53	Very high	0	0	0	0	0	0	0	acrA, acrB, cpsACP, dotU_tssL, entB, entC, entD, entE, entF, fepA, fepB, fepC, fepD, fepG, fes, fimA, fimC, fimD, fimF, fimG, fimH, fimI, fimK, fyuA, gnd, hcp_tssD, irp1, irp2, manC, mrkA, mrkB, mrkC, mrkD, mrkF, rcsB, sciN_tssJ, tssF, tssG, ugd, vasE_tssK, vipA_tssB, vipB_tssC, ybdA, ybtA, ybtE, ybtP, ybtQ, ybtS, ybtT, ybtU, ybtX	NA
22072_1_247	ERS1531136	ERR2497388	Unknown	Cornick et al	Human	Invasive	ST1799	O1v1	Very high	KL16	Very high	0	0	0	0	0	0	1	acrA, acrB, clpV_tssH, cpsACP, dotU_tssL, entA, entB, entC, entE, entF, fepA, fepB, fepC, fepD, fepG, fes, fimA, fimB, fimC, fimD, fimE, fimF, fimG, fimH, fimI, fimK, galF, glf, gnd, hcp_tssD, iroE, manB, manC, mrkA, mrkB, mrkC, mrkD, mrkF, mrkH, mrkI, mrkJ, rcsA, rcsB, sciN_tssJ, tssF, tssG, ugd, vasE_tssK, vipA_tssB, vipB_tssC, wbbM, wbbN, wzm, wzt, ybdA	NA
22072_1_248	ERS1531137	ERR2497389	Unknown	Cornick et al	Human	Invasive	ST499	OL102	None	KL70	None	0	0	0	0	0	0	1	acrA, acrB, clpV_tssH, dotU_tssL, entA, entB, entC, entD, entE, entF, fepA, fepB, fepC, fepD, fepG, fes, fimA, fimB, fimC, fimD, fimE, fimF, fimG, fimH, fimI, fimK, hcp_tssD, icmF_tssM, iroE, KPHS_23120, mrkA, mrkB, mrkC, mrkD, mrkF, mrkH, mrkI, mrkJ, rcsA, rcsB, sciN_tssJ, tli1, tssF, tssG, vasE_tssK, vgrG_tssI, vipA_tssB, vipB_tssC, ybdA	NA
22072_1_249	ERS1531138	ERR2497390	Unknown	Cornick et al	Human	Invasive	ST111	O1v2	Very high	KL104	Good	0	0	0	0	0	0	0	acrA, acrB, clpV_tssH, cpsACP, dotU_tssL, entA, entB, entC, entD, entE, entF, fepA, fepB, fepC, fepD, fepG, fes, fimA, fimB, fimC, fimD, fimE, fimF, fimG, fimH, fimI, fimK, galF, glf, gnd, hcp_tssD, iroE, kfoC, manB, manC, mrkA, mrkB, mrkC, mrkD, mrkF, mrkH, mrkI, mrkJ, rcsA, rcsB, sciN_tssJ, tssF, tssG, ugd, vasE_tssK, vipA_tssB, vipB_tssC, wbbM, wbbN, wbbO, wzm, wzt, ybdA	NA
22072_1_250	ERS1531140	ERR2497391	Unknown	Cornick et al	Human	Invasive	ST4314	O5	Very high	KL165	Very high	0	0	0	0	0	0	0	acrA, acrB, clpV_tssH, cpsACP, dotU_tssL, entB, entC, entD, entE, entF, fepA, fepB, fepC, fepD, fepG, fes, fimA, fimC, fimD, fimF, fimG, fimH, fimI, fimK, galF, gnd, hcp_tssD, icmF_tssM, KPHS_23120, manC, mrkA, mrkB, mrkC, mrkD, mrkH, mrkI, rcsA, rcsB, sciN_tssJ, tli1, tssF, tssG, ugd, vasE_tssK, vgrG_tssI, vipA_tssB, vipB_tssC, ybdA	NA
22072_1_94	ERS1521635	ERR2497235	Unknown	Cornick et al	Human	Invasive	ST14	O1v1	Very high	KL2	Good	0	0	0	0	0	0	1	acrA, acrB, clpV_tssH, cpsACP, dotU_tssL, entA, entB, entC, entE, entF, fepA, fepB, fepC, fepD, fepG, fes, fimA, fimB, fimC, fimD, fimE, fimF, fimG, fimH, fimI, fimK, galF, glf, gnd, hcp_tssD, iroE, manB, manC, mrkA, mrkB, mrkC, mrkD, mrkF, mrkH, mrkI, mrkJ, rcsA, rcsB, sciN_tssJ, tssF, tssG, ugd, vasE_tssK, vipA_tssB, vipB_tssC, wbbM, wbbN, wzm, wzt, ybdA	NA
22072_1_95	ERS1530953	ERR2497236	Unknown	Cornick et al	Human	Invasive	ST14	O1v1	Very high	KL2	Good	0	0	0	0	0	0	1	acrA, acrB, clpV_tssH, cpsACP, dotU_tssL, entA, entB, entC, entE, entF, fepA, fepB, fepC, fepD, fepG, fes, fimA, fimB, fimC, fimD, fimE, fimF, fimG, fimH, fimI, fimK, galF, glf, gnd, hcp_tssD, iroE, manB, manC, mrkA, mrkB, mrkC, mrkD, mrkF, mrkH, mrkI, mrkJ, rcsA, rcsB, sciN_tssJ, tssF, tssG, ugd, vasE_tssK, vipA_tssB, vipB_tssC, wbbM, wbbN, wzm, wzt, ybdA	NA
22072_1_96	ERS1530954	ERR2497237	Unknown	Cornick et al	Human	Invasive	ST340	O4	Very high	KL15	Very high	0	0	0	0	0	0	1	acrA, acrB, clpV_tssH, cpsACP, dotU_tssL, entA, entB, entC, entE, entF, fepA, fepB, fepC, fepD, fepG, fes, fimA, fimB, fimC, fimD, fimE, fimF, fimG, fimH, fimI, galF, hcp_tssD, icmF_tssM, impA_tssA, iroE, KPHS_23120, mrkA, mrkB, mrkC, mrkD, mrkF, mrkH, mrkI, mrkJ, rcsA, rcsB, sciN_tssJ, tli1, tssF, tssG, vasE_tssK, VFG048736, vgrG_tssI, vipA_tssB, vipB_tssC, ybdA	NA
22072_1_97	ERS1530955	ERR2497238	Unknown	Cornick et al	Human	Invasive	ST1801	O1v1	Good	KL35	None	0	0	0	0	0	0	1	acrA, acrB, clpV_tssH, dotU_tssL, entA, entB, entC, entE, entF, fepA, fepB, fepC, fepD, fepG, fes, fimA, fimB, fimC, fimD, fimE, fimF, fimG, fimH, fimI, fimK, galF, glf, gnd, hcp_tssD, iroE, manB, manC, mrkA, mrkB, mrkC, mrkD, mrkF, mrkH, mrkI, mrkJ, rcsA, rcsB, sciN_tssJ, tssF, tssG, ugd, vasE_tssK, vipA_tssB, vipB_tssC, wbbM, wbbN, wzm, wzt, ybdA	NA
22072_1_98	ERS1530956	ERR2497239	Unknown	Cornick et al	Human	Invasive	ST106	O1v1	Very high	KL43	Good	0	0	0	0	0	0	1	acrA, acrB, clpV_tssH, cpsACP, dotU_tssL, entA, entB, entC, entE, entF, fepA, fepB, fepC, fepD, fepG, fes, fimA, fimB, fimC, fimD, fimF, fimG, fimH, fimI, fimK, galF, glf, gnd, hcp_tssD, iroE, manB, manC, mrkA, mrkB, mrkC, mrkD, mrkF, mrkH, mrkI, mrkJ, rcsA, rcsB, sciN_tssJ, tssF, tssG, ugd, vasE_tssK, vipA_tssB, vipB_tssC, wbbM, wbbN, wzm, wzt, ybdA	NA
22072_1_99	ERS1530957	ERR2497240	Unknown	Cornick et al	Human	Invasive	ST372	O2v1	Very high	KL43	Very high	0	0	0	0	0	0	1	acrA, acrB, clpV_tssH, cpsACP, dotU_tssL, entA, entB, entC, entD, entE, entF, fepA, fepB, fepC, fepD, fepG, fes, fimA, fimB, fimC, fimD, fimE, fimF, fimG, fimH, fimI, fimK, galF, glf, gnd, hcp_tssD, iroE, manB, manC, mrkA, mrkB, mrkC, mrkD, mrkF, mrkH, mrkI, mrkJ, rcsA, rcsB, sciN_tssJ, tssF, tssG, ugd, vasE_tssK, vipA_tssB, wbbM, wbbN, wzm, wzt, ybdA	NA
15966_8_21	ERS668986	ERR926371	2013	Musicha et al	Human	Invasive	ST609	O1v1	Very high	KL114	Very high	0	0	0	0	0	0	0	acrA, acrB, clpV_tssH, cpsACP, dotU_tssL, entA, entB, entC, entE, entF, fepA, fepB, fepC, fepD, fepG, fes, fimA, fimB, fimC, fimD, fimE, fimF, fimG, fimH, fimI, fimK, galF, glf, gnd, hcp_tssD, iroE, manB, manC, mrkA, mrkB, mrkC, mrkD, mrkF, mrkH, mrkI, mrkJ, rcsA, rcsB, sciN_tssJ, tssF, tssG, ugd, vasE_tssK, vipA_tssB, vipB_tssC, wbbM, wbbN, wzm, wzt, ybdA	NA
15966_8_57	ERS669023	ERR926407	1997	Musicha et al	Human	Invasive	ST14	O1v1	Very high	KL2	Very high	0	0	1	0	0	1	0	acrA, acrB, clpV_tssH, cpsACP, dotU_tssL, entA, entB, entC, entE, entF, fepA, fepB, fepC, fepD, fepG, fes, fimA, fimB, fimC, fimD, fimE, fimF, fimG, fimH, fimI, fimK, galF, glf, gnd, hcp_tssD, iroE, iucA, iucB, iucC, iucD, iutA, manB, manC, mrkA, mrkB, mrkC, mrkD, mrkF, mrkH, mrkI, mrkJ, rcsA, rcsB, sciN_tssJ, tssF, tssG, ugd, vasE_tssK, vipA_tssB, vipB_tssC, wbbM, wbbN, wzm, wzt, ybdA	NA
15966_8_86	ERS669059	ERR926436	2012	Musicha et al	Human	Invasive	ST37	O3b	Good	KL14	High	1	0	0	0	0	0	0	acrA, acrB, clpV_tssH, dotU_tssL, entA, entB, entC, entE, entF, fepA, fepB, fepC, fepD, fepG, fes, fimA, fimB, fimC, fimD, fimE, fimF, fimG, fimH, fimI, fimK, fyuA, galF, gnd, hcp_tssD, iroE, irp1, irp2, kpsF, mrkA, mrkB, mrkC, mrkD, mrkF, mrkH, mrkI, mrkJ, papI, rcsA, rcsB, sciN_tssJ, tssF, tssG, ugd, vasE_tssK, vipA_tssB, vipB_tssC, ybdA, ybtA, ybtE, ybtP, ybtQ, ybtS, ybtT, ybtU, ybtX	NA
15966_8_87	ERS669060	ERR926437	1996	Musicha et al	Human	Invasive	ST17	O2v2	Very high	KL122	Very high	0	0	1	0	0	1	0	acrA, acrB, clpV_tssH, cpsACP, dotU_tssL, entA, entB, entC, entD, entE, fepA, fepB, fepC, fepD, fepG, fes, fimA, fimB, fimC, fimD, fimE, fimF, fimG, fimH, fimI, fimK, galF, glf, hcp_tssD, iroE, iucA, iucB, iucC, iucD, iutA, kfoC, mrkA, mrkB, mrkC, mrkD, mrkF, mrkI, mrkJ, rcsA, rcsB, sciN_tssJ, tssF, tssG, vasE_tssK, vipA_tssB, vipB_tssC, wbbM, wbbN, wbbO, wzm, wzt, ybdA	NA
15966_8_88	ERS669061	ERR926438	1999	Musicha et al	Human	Invasive	ST1139	O3/O3a	Good	KL49	Low	0	0	0	0	0	0	0	acrA, acrB, clpV_tssH, cpsACP, dotU_tssL, entB, entD, entE, entF, fepA, fepB, fepC, fepD, fepG, fes, fimA, fimC, fimD, fimF, fimG, fimH, fimI, fimK, galF, gnd, hcp_tssD, icmF_tssM, KPHS_23120, manB, manC, mrkA, mrkB, mrkC, mrkD, rcsB, sciN_tssJ, tli1, tssF, tssG, vasE_tssK, vgrG_tssI, vipA_tssB, vipB_tssC, ybdA	NA
15966_8_89	ERS669062	ERR926439	2011	Musicha et al	Human	Invasive	ST4073	O1v1	Very high	KL5	Good	0	0	0	0	0	0	0	acrA, acrB, cpsACP, dotU_tssL, entA, entB, entC, entE, entF, fepA, fepB, fepC, fepD, fepG, fes, fimA, fimB, fimC, fimD, fimE, fimF, fimG, fimH, fimI, fimK, galF, glf, gnd, hcp_tssD, iroE, manB, manC, mrkA, mrkB, mrkC, mrkD, mrkF, mrkH, mrkI, mrkJ, rcsA, rcsB, sciN_tssJ, tssF, tssG, ugd, vasE_tssK, vipA_tssB, vipB_tssC, wbbM, wbbN, wzm, wzt, ybdA	NA
15966_8_91	ERS669064	ERR926441	2014	Musicha et al	Human	Invasive	ST348	O1v1	Very high	KL62	Very high	1	0	0	0	0	0	0	acrA, acrB, clpV_tssH, cpsACP, dotU_tssL, entA, entB, entC, entE, entF, fepA, fepB, fepC, fepD, fepG, fes, fimA, fimB, fimC, fimD, fimE, fimF, fimG, fimH, fimI, fimK, fyuA, galF, glf, gnd, hcp_tssD, iroE, irp1, manB, manC, mrkA, mrkB, mrkC, mrkD, mrkF, mrkH, mrkI, mrkJ, rcsA, rcsB, sciN_tssJ, tssF, tssG, ugd, vasE_tssK, vipA_tssB, vipB_tssC, wbbM, wbbN, wzm, wzt, ybdA, ybtA, ybtE, ybtP, ybtQ, ybt…	NA
15966_8_93	ERS669066	ERR926443	2012	Musicha et al	Human	Invasive	ST106	O1v1	Very high	KL43	Good	0	0	0	0	0	0	1	acrA, acrB, clpV_tssH, cpsACP, dotU_tssL, entA, entB, entC, entE, entF, fepA, fepB, fepC, fepD, fepG, fes, fimA, fimB, fimC, fimD, fimF, fimG, fimH, fimI, fimK, galF, glf, gnd, hcp_tssD, iroE, manB, manC, mrkA, mrkB, mrkC, mrkD, mrkF, mrkH, mrkI, mrkJ, rcsA, rcsB, sciN_tssJ, tssF, tssG, ugd, vasE_tssK, vipA_tssB, wbbM, wbbN, wzm, wzt, ybdA	NA
15966_8_95	ERS669068	ERR926445	2013	Musicha et al	Human	Invasive	ST874	O1v2	Very high	KL45	Very high	0	0	0	0	0	0	1	acrA, acrB, clpV_tssH, cpsACP, dotU_tssL, entA, entB, entC, entE, entF, fepA, fepB, fepC, fepD, fepG, fes, fimA, fimB, fimC, fimD, fimE, fimF, fimG, fimH, fimI, fimK, galF, glf, hcp_tssD, icmF_tssM, iroE, kfoC, KPHS_23120, mrkA, mrkB, mrkC, mrkD, mrkF, mrkH, mrkI, mrkJ, rcsA, rcsB, sciN_tssJ, tli1, tssF, tssG, ugd, vasE_tssK, vgrG_tssI, vipA_tssB, vipB_tssC, wbbM, wbbN, wbbO, wzm, wzt, ybdA	NA
16228_1_11	ERS669081	ERR971957	2009	Musicha et al	Human	Colonising	ST1907	O12	Very high	KL132	High	0	0	0	0	0	0	0	acrA, acrB, entA, entB, entC, entE, entF, fepA, fepB, fepC, fepD, fepG, fes, fimA, fimC, fimD, fimG, fimH, galF, gnd, mrkA, mrkB, mrkC, mrkD, mrkF, mrkH, rcsA, rcsB, ugd, ybdA	NA
16228_1_13	ERS669084	ERR971959	2004	Musicha et al	Human	Invasive	ST14	O1v1	Very high	KL2	Very high	0	0	1	0	0	1	0	acrA, acrB, clpV_tssH, cpsACP, dotU_tssL, entA, entB, entC, entE, entF, fepA, fepB, fepC, fepD, fepG, fes, fimA, fimB, fimC, fimD, fimE, fimF, fimG, fimH, fimI, fimK, galF, glf, gnd, hcp_tssD, iroE, iucA, iucB, iucC, iucD, iutA, manB, manC, mrkA, mrkB, mrkC, mrkD, mrkF, mrkH, mrkI, mrkJ, rcsA, rcsB, sciN_tssJ, tssF, tssG, ugd, vasE_tssK, vipA_tssB, vipB_tssC, wbbM, wbbN, wzm, wzt, ybdA	NA
16228_1_14	ERS669085	ERR971960	1997	Musicha et al	Human	Invasive	ST48	O1v1	Very high	KL62	Good	0	0	1	0	0	1	0	acrA, acrB, clpV_tssH, cpsACP, dotU_tssL, entA, entB, entC, entD, entE, entF, fepA, fepB, fepC, fepD, fepG, fes, fimA, fimB, fimC, fimD, fimE, fimF, fimG, fimH, fimI, fimK, galF, glf, gnd, hcp_tssD, icmF_tssM, iroE, iucA, iucB, iucC, iucD, iutA, KPHS_23120, manB, manC, mrkA, mrkB, mrkC, mrkD, mrkF, mrkH, mrkI, mrkJ, rcsA, rcsB, sciN_tssJ, tssF, tssG, ugd, vasE_tssK, vgrG_tssI, vipA_tssB, vipB_tss…	NA
16228_1_15	ERS669086	ERR971961	1998	Musicha et al	Human	Invasive	ST1425	OL101	Good	KL118	None	0	0	0	0	0	0	0	acrA, acrB, clpV_tssH, cpsACP, dotU_tssL, entA, entB, entC, entD, entE, entF, fepA, fepB, fepC, fepD, fepG, fes, fimA, fimB, fimC, fimD, fimE, fimF, fimG, fimH, galF, hcp_tssD, iroE, mrkA, mrkB, mrkC, mrkD, mrkF, mrkH, mrkI, mrkJ, rcsA, rcsB, sciN_tssJ, tssF, tssG, ugd, vasE_tssK, vipA_tssB, vipB_tssC, ybdA	NA
16228_1_18	ERS669090	ERR971964	1998	Musicha et al	Human	Invasive	ST664	O1v1	Very high	KL62	Very high	0	0	0	0	0	0	0	acrA, acrB, clpV_tssH, cpsACP, dotU_tssL, entA, entB, entC, entE, entF, fepA, fepB, fepC, fepD, fepG, fes, fimA, fimB, fimC, fimD, fimE, fimF, fimG, fimH, fimI, fimK, galF, glf, gnd, hcp_tssD, icmF_tssM, iroE, KPHS_23120, manB, manC, mrkA, mrkB, mrkC, mrkD, mrkH, mrkI, mrkJ, rcsA, rcsB, sciN_tssJ, tssF, tssG, ugd, vasE_tssK, vgrG_tssI, vipA_tssB, vipB_tssC, wbbM, wbbN, wzm, wzt, ybdA	NA
16228_1_19	ERS669099	ERR971965	2005	Musicha et al	Human	Invasive	ST45	O2v1	Very high	KL24	Very high	1	0	0	0	0	0	1	acrA, acrB, clpV_tssH, cpsACP, dotU_tssL, entA, entB, entC, entD, entE, entF, fepA, fepB, fepC, fepD, fepG, fes, fimA, fimB, fimC, fimD, fimE, fimF, fimG, fimH, fimI, fimK, fyuA, galF, glf, gnd, hcp_tssD, iroE, irp1, irp2, manB, manC, mrkA, mrkB, mrkC, mrkD, mrkF, mrkH, mrkI, mrkJ, rcsA, rcsB, sciN_tssJ, tssF, tssG, ugd, vasE_tssK, vipA_tssB, vipB_tssC, wbbM, wbbN, wzm, wzt, ybdA, ybtA, ybtE, ybt…	NA
16228_1_2	ERS669070	ERR971948	2006	Musicha et al	Human	Invasive	ST664	O1v1	Very high	KL62	Good	0	0	0	0	0	0	0	acrA, acrB, clpV_tssH, cpsACP, dotU_tssL, entA, entB, entC, entE, entF, fepA, fepB, fepC, fepD, fepG, fes, fimA, fimB, fimC, fimD, fimE, fimF, fimG, fimH, fimI, fimK, galF, glf, gnd, hcp_tssD, icmF_tssM, iroE, KPHS_23120, manB, manC, mrkA, mrkB, mrkC, mrkF, mrkH, mrkI, mrkJ, rcsA, rcsB, sciN_tssJ, tli1, tssF, tssG, ugd, vasE_tssK, vgrG_tssI, vipA_tssB, vipB_tssC, wbbM, wbbN, wzm, wzt, ybdA	NA
16228_1_21	ERS669103	ERR971967	2007	Musicha et al	Human	Invasive	ST161	OL101	Good	KL127	Good	0	0	0	0	0	0	0	acrA, acrB, clpV_tssH, cpsACP, dotU_tssL, entA, entB, entC, entE, entF, fepA, fepB, fepC, fepD, fepG, fes, fimA, fimB, fimC, fimD, fimE, fimF, fimG, fimH, fimI, fimK, galF, gnd, hcp_tssD, iroE, mrkA, mrkB, mrkC, mrkD, mrkF, mrkH, mrkI, mrkJ, rcsA, rcsB, sciN_tssJ, tssF, tssG, ugd, vasE_tssK, vipA_tssB, vipB_tssC, ybdA	NA
16228_1_23	ERS669113	ERR971969	2009	Musicha et al	Human	Invasive	ST198	O1v1	Very high	KL30	Very high	0	0	0	0	0	0	1	acrA, acrB, clpV_tssH, cpsACP, dotU_tssL, entA, entB, entC, entD, entE, entF, fepA, fepB, fepC, fepD, fepG, fes, fimA, fimB, fimC, fimD, fimE, fimF, fimG, fimH, fimI, fimK, galF, glf, gnd, hcp_tssD, icmF_tssM, iroE, KPHS_23120, manB, manC, mrkA, mrkB, mrkC, mrkD, mrkF, mrkH, mrkI, mrkJ, rcsA, rcsB, sciN_tssJ, tli1, tssG, ugd, vasE_tssK, vgrG_tssI, vipA_tssB, vipB_tssC, wbbM, wbbN, wzm, wzt, ybdA	NA
16228_1_26	ERS669116	ERR971972	2008	Musicha et al	Human	Invasive	ST4228	O1v1	Very high	KL103	Very high	0	0	0	0	0	0	1	acrA, acrB, clpV_tssH, cpsACP, dotU_tssL, entA, entB, entC, entE, entF, fepA, fepB, fepC, fepD, fepG, fes, fimA, fimB, fimC, fimD, fimE, fimF, fimG, fimH, fimI, fimK, galF, glf, gnd, hcp_tssD, iroE, mrkA, mrkB, mrkC, mrkD, mrkF, mrkH, mrkI, mrkJ, rcsA, rcsB, sciN_tssJ, tssF, tssG, ugd, vasE_tssK, vipA_tssB, vipB_tssC, wbbM, wbbN, wzm, wzt, ybdA	NA
16228_1_28	ERS669120	ERR971974	2009	Musicha et al	Human	Colonising	ST101	O1v2	Very high	KL106	Good	1	0	0	0	0	0	1	acrA, acrB, clpV_tssH, cpsACP, dotU_tssL, entA, entB, entC, entE, entF, fepA, fepB, fepC, fepD, fepG, fes, fimA, fimB, fimC, fimD, fimE, fimF, fimG, fimH, fimI, fimK, fyuA, galF, glf, gnd, hcp_tssD, iroE, irp1, irp2, kfoC, mrkA, mrkB, mrkC, mrkD, mrkF, mrkH, mrkI, mrkJ, rcsA, rcsB, sciN_tssJ, tssF, tssG, ugd, vasE_tssK, vipA_tssB, wbbM, wbbN, wbbO, wzm, wzt, ybdA, ybtA, ybtE, ybtP, ybtQ, ybtS, yb…	NA
16228_1_29	ERS669123	ERR971975	2009	Musicha et al	Human	Colonising	ST3119	O2v2	Good	KL39	Good	0	0	0	0	0	0	1	acrA, acrB, entA, entB, entC, entE, entF, fepA, fepB, fepC, fepD, fepG, fes, fimA, fimB, fimC, fimD, fimE, fimF, fimG, fimH, fimI, fimK, galF, glf, gnd, iroE, kfoC, manB, manC, mrkA, mrkB, mrkC, mrkD, mrkF, mrkH, mrkI, mrkJ, rcsA, rcsB, ugd, wbbM, wbbN, wbbO, wzm, wzt, ybdA	NA
16228_1_3	ERS669071	ERR971949	2007	Musicha et al	Human	Invasive	ST478	O5	High	KL125	High	0	0	0	0	0	0	1	acrA, acrB, clpV_tssH, cpsACP, dotU_tssL, entA, entB, entC, entE, entF, fepA, fepB, fepC, fepD, fepG, fes, fimA, fimC, fimE, fimF, fimG, fimH, fimI, fimK, galF, hcp_tssD, iroE, manC, mrkA, mrkB, mrkC, mrkD, mrkF, mrkH, mrkI, mrkJ, rcsA, rcsB, sciN_tssJ, tssF, tssG, ugd, vasE_tssK, vipA_tssB, vipB_tssC, ybdA	NA
16228_1_30	ERS669124	ERR971976	2009	Musicha et al	Human	Colonising	ST14	O1v1	Very high	KL2	Very high	0	0	0	0	0	0	1	acrA, acrB, clpV_tssH, cpsACP, dotU_tssL, entA, entB, entC, entE, entF, fepA, fepB, fepC, fepD, fepG, fes, fimA, fimB, fimC, fimD, fimE, fimF, fimG, fimH, fimI, fimK, galF, glf, gnd, hcp_tssD, iroE, manB, manC, mrkA, mrkB, mrkC, mrkD, mrkF, mrkH, mrkI, mrkJ, rcsA, rcsB, sciN_tssJ, tssF, tssG, ugd, vasE_tssK, vipA_tssB, vipB_tssC, wbbM, wbbN, wzm, wzt, ybdA	NA
16228_1_31	ERS669126	ERR971977	2009	Musicha et al	Human	Colonising	ST39	O1v2	Very high	KL23	Very high	0	0	0	0	0	0	1	acrA, acrB, clpV_tssH, cpsACP, dotU_tssL, entA, entB, entC, entE, entF, fepA, fepB, fepC, fepD, fepG, fes, fimA, fimB, fimC, fimD, fimE, fimF, fimG, fimH, fimI, fimK, galF, glf, gnd, hcp_tssD, icmF_tssM, iroE, kfoC, KPHS_23120, mrkA, mrkB, mrkC, mrkD, mrkF, mrkH, mrkI, mrkJ, rcsA, rcsB, sciN_tssJ, tssF, tssG, ugd, vasE_tssK, VFG048736, vgrG_tssI, vipA_tssB, vipB_tssC, wbbM, wbbN, wbbO, wzm, wzt, …	NA
16228_1_32	ERS669127	ERR971978	2009	Musicha et al	Human	Colonising	ST107	O1v1	Very high	KL10	Very high	1	0	0	0	0	0	1	acrA, acrB, clpV_tssH, cpsACP, dotU_tssL, entA, entB, entC, entE, entF, fepA, fepB, fepC, fepD, fepG, fes, fimA, fimB, fimC, fimD, fimE, fimF, fimG, fimH, fimI, fimK, fyuA, galF, glf, gnd, hcp_tssD, iroE, irp1, irp2, manB, manC, mrkA, mrkB, mrkC, mrkD, mrkF, mrkH, mrkI, mrkJ, rcsA, rcsB, ugd, vasE_tssK, vipB_tssC, wbbM, wbbN, wzm, wzt, ybdA, ybtA, ybtE, ybtP, ybtQ, ybtS, ybtT, ybtU, ybtX	NA
16228_1_34	ERS669131	ERR971980	2010	Musicha et al	Human	Invasive	ST15	O1v1	Very high	KL48	High	0	0	0	0	0	0	1	acrA, acrB, clpV_tssH, cpsACP, dotU_tssL, entA, entB, entC, entE, entF, fepA, fepB, fepC, fepD, fepG, fes, fimA, fimB, fimC, fimD, fimE, fimF, fimG, fimH, fimI, fimK, galF, glf, gnd, hcp_tssD, iroE, mrkA, mrkB, mrkC, mrkD, mrkF, mrkH, mrkI, mrkJ, rcsA, rcsB, sciN_tssJ, tssF, tssG, ugd, vasE_tssK, vipA_tssB, vipB_tssC, wbbM, wbbN, wzm, wzt, ybdA	NA
16228_1_36	ERS669134	ERR971982	2011	Musicha et al	Human	Invasive	ST14	O1v1	Very high	KL2	Very high	0	0	0	0	0	0	1	acrA, acrB, clpV_tssH, cpsACP, dotU_tssL, entA, entB, entC, entE, entF, fepA, fepB, fepC, fepD, fepG, fes, fimA, fimB, fimC, fimD, fimE, fimF, fimG, fimH, fimI, fimK, galF, glf, gnd, hcp_tssD, iroE, manB, manC, mrkA, mrkB, mrkC, mrkD, mrkF, mrkH, mrkI, mrkJ, rcsA, rcsB, sciN_tssJ, tssF, tssG, ugd, vasE_tssK, vipA_tssB, vipB_tssC, wbbM, wbbN, wzm, wzt, ybdA	NA
16228_1_38	ERS669141	ERR971984	2012	Musicha et al	Human	Invasive	ST307	O2v2	Very high	KL102	Very high	0	0	0	0	0	0	1	acrA, acrB, clpV_tssH, cpsACP, dotU_tssL, entA, entB, entC, entE, entF, fepA, fepB, fepC, fepD, fepG, fes, fimA, fimB, fimC, fimD, fimE, fimF, fimG, fimH, fimI, fimK, galF, glf, gnd, hcp_tssD, icmF_tssM, iroE, kfoC, KPHS_23120, mrkA, mrkB, mrkC, mrkD, mrkF, mrkH, mrkI, mrkJ, rcsA, rcsB, sciN_tssJ, tli1, tssF, tssG, ugd, vasE_tssK, vgrG_tssI, wbbM, wbbN, wbbO, wzm, wzt, ybdA	NA
16228_1_39	ERS669143	ERR971985	2009	Musicha et al	Human	Invasive	ST198	O1v1	Very high	KL30	Very high	0	0	0	0	0	0	1	acrA, acrB, clpV_tssH, cpsACP, dotU_tssL, entA, entB, entC, entD, entE, entF, fepA, fepB, fepC, fepD, fepG, fes, fimA, fimB, fimC, fimD, fimE, fimF, fimG, fimH, fimI, fimK, galF, glf, gnd, hcp_tssD, icmF_tssM, iroE, KPHS_23120, manB, manC, mrkA, mrkB, mrkC, mrkD, mrkF, mrkH, mrkI, mrkJ, rcsA, rcsB, sciN_tssJ, tli1, tssG, ugd, vasE_tssK, vgrG_tssI, vipA_tssB, vipB_tssC, wbbM, wbbN, wzm, wzt, ybdA	NA
16228_1_4	ERS669072	ERR971950	2014	Musicha et al	Human	Invasive	ST1023	O3/O3a	Very high	KL20	High	0	0	0	0	0	0	0	acrA, acrB, clpV_tssH, dotU_tssL, entB, entC, entD, entE, entF, fepA, fepB, fepC, fepD, fepG, fes, fimA, fimC, fimD, fimF, fimG, fimH, fimI, fimK, galF, gnd, hcp_tssD, manB, manC, mrkA, mrkB, mrkC, mrkD, mrkF, rcsA, rcsB, sciN_tssJ, tssF, tssG, ugd, vasE_tssK, vipA_tssB, vipB_tssC, ybdA	NA
16228_1_40	ERS669145	ERR971986	2004	Musicha et al	Human	Invasive	ST15	O1v1	Very high	KL24	High	0	0	0	0	0	0	1	acrA, acrB, clpV_tssH, cpsACP, dotU_tssL, entA, entB, entC, entE, entF, fepA, fepB, fepC, fepD, fepG, fes, fimA, fimB, fimC, fimD, fimE, fimF, fimG, fimH, fimI, fimK, galF, glf, gnd, hcp_tssD, iroE, manB, manC, mrkA, mrkB, mrkC, mrkD, mrkF, mrkH, mrkI, mrkJ, rcsA, rcsB, sciN_tssJ, tssF, tssG, ugd, vasE_tssK, vipA_tssB, vipB_tssC, wbbM, wbbN, wzm, wzt, ybdA	NA
16228_1_47	ERS669056	ERR971993	Unknown	Musicha et al	Human	Colonising	ST307	O2v2	Very high	KL102	Very high	0	0	0	0	0	0	1	acrA, acrB, clpV_tssH, cpsACP, dotU_tssL, entA, entB, entC, entE, entF, fepA, fepB, fepC, fepD, fepG, fes, fimA, fimB, fimC, fimD, fimE, fimF, fimG, fimH, fimI, fimK, galF, glf, gnd, hcp_tssD, icmF_tssM, iroE, kfoC, KPHS_23120, mrkA, mrkB, mrkC, mrkD, mrkF, mrkH, mrkI, mrkJ, rcsA, rcsB, sciN_tssJ, tli1, tssF, tssG, ugd, vasE_tssK, vgrG_tssI, wbbM, wbbN, wbbO, wzm, wzt, ybdA	NA
16228_1_5	ERS669073	ERR971951	2013	Musicha et al	Human	Invasive	ST340	O4	Very high	KL15	Very high	0	0	0	0	0	0	1	acrA, acrB, clpV_tssH, cpsACP, dotU_tssL, entA, entB, entC, entE, entF, fepA, fepB, fepC, fepD, fepG, fes, fimA, fimB, fimC, fimD, fimE, fimF, fimG, fimH, fimI, galF, hcp_tssD, icmF_tssM, impA_tssA, iroE, KPHS_23120, mrkA, mrkB, mrkC, mrkD, mrkF, mrkH, mrkI, mrkJ, rcsA, rcsB, sciN_tssJ, tssF, tssG, vasE_tssK, VFG048736, vgrG_tssI, vipA_tssB, vipB_tssC, ybdA	NA
16228_1_50	ERS669078	ERR971996	2009	Musicha et al	Human	Colonising	ST101	O1v1	Very high	KL17	Very high	0	0	0	0	0	0	1	acrA, acrB, clpV_tssH, cpsACP, dotU_tssL, entA, entB, entC, entE, entF, fepA, fepB, fepC, fepD, fepG, fes, fimA, fimB, fimC, fimD, fimE, fimF, fimG, fimH, fimI, fimK, galF, glf, gnd, hcp_tssD, iroE, mrkA, mrkB, mrkC, mrkD, mrkF, mrkH, mrkI, mrkJ, rcsA, rcsB, sciN_tssJ, tssF, tssG, ugd, vasE_tssK, wbbM, wbbN, wzm, wzt, ybdA	NA
16228_1_51	ERS669080	ERR971997	1997	Musicha et al	Human	Invasive	ST48	O1v1	Very high	KL62	High	1	0	1	0	0	1	0	acrA, acrB, clpV_tssH, cpsACP, dotU_tssL, entA, entB, entC, entD, entE, entF, fepA, fepB, fepC, fepD, fepG, fes, fimA, fimB, fimC, fimD, fimE, fimF, fimG, fimH, fimI, fimK, fyuA, galF, glf, gnd, hcp_tssD, icmF_tssM, iroE, irp1, irp2, iucA, iucB, iucC, iucD, iutA, KPHS_23120, manB, manC, mrkA, mrkB, mrkC, mrkD, mrkF, mrkH, mrkI, mrkJ, rcsA, rcsB, sciN_tssJ, tli1, tssF, tssG, ugd, vasE_tssK, vgrG_t…	NA
16228_1_52	ERS669082	ERR971998	2000	Musicha et al	Human	Invasive	ST73	O1v1	Very high	KL25	High	1	0	1	0	0	1	0	acrA, acrB, clpV_tssH, cpsACP, dotU_tssL, entA, entB, entC, entE, entF, fepA, fepB, fepC, fepD, fepG, fes, fimA, fimB, fimC, fimD, fimE, fimF, fimG, fimH, fimI, fimK, fyuA, galF, glf, gnd, hcp_tssD, iroE, irp2, iucA, iucB, iucC, iucD, iutA, mrkA, mrkB, mrkC, mrkD, mrkF, mrkH, mrkI, mrkJ, rcsA, rcsB, rmpA2, sciN_tssJ, tssF, tssG, ugd, vasE_tssK, vipB_tssC, wbbM, wbbN, wzm, wzt, ybdA, ybtA, ybtE, y…	NA
16228_1_53	ERS669088	ERR971999	2006	Musicha et al	Human	Invasive	ST297	O1v1	Very high	KL10	Very high	0	0	0	0	0	0	0	acrA, acrB, clpV_tssH, cpsACP, dotU_tssL, entA, entB, entC, entE, entF, fepA, fepB, fepC, fepD, fepG, fes, fimA, fimB, fimC, fimD, fimE, fimF, fimG, fimH, fimI, fimK, galF, glf, gnd, hcp_tssD, iroE, manB, manC, mrkA, mrkB, mrkC, mrkD, mrkF, mrkH, mrkI, mrkJ, rcsA, rcsB, sciN_tssJ, tssF, tssG, ugd, vasE_tssK, vipA_tssB, vipB_tssC, wbbM, wbbN, wzm, wzt, ybdA	NA
16228_1_54	ERS669091	ERR972000	2000	Musicha et al	Human	Invasive	ST2558	O4	None	KL107	None	0	0	0	0	0	0	0	acrA, acrB, allA, allB, allC, allD, allR, allS, clpV_tssH, cpsACP, dotU_tssL, entA, entB, entC, entE, entF, fepA, fepB, fepC, fepD, fepG, fes, fimA, fimD, fimG, fimH, galF, hcp_tssD, KPHS_23120, mrkA, mrkB, mrkC, mrkD, mrkF, mrkH, rcsA, rcsB, sciN_tssJ, tssF, tssG, vasE_tssK, vgrG_tssI, vipA_tssB, vipB_tssC, ybdA	NA
16228_1_55	ERS669092	ERR972001	2004	Musicha et al	Human	Invasive	ST3132	O1v1	Very high	KL142	Good	0	0	0	0	0	0	1	acrA, acrB, cpsACP, entA, entB, entC, entE, entF, fepA, fepB, fepC, fepD, fepG, fes, fimA, fimC, fimD, fimE, fimF, fimG, fimH, fimI, fimK, galF, glf, gnd, iroE, mrkA, mrkB, mrkC, mrkD, mrkF, mrkH, mrkI, mrkJ, rcsA, rcsB, ugd, vipB_tssC, wbbM, wbbN, wzm, wzt, ybdA	NA
16228_1_56	ERS669093	ERR972002	1998	Musicha et al	Human	Invasive	ST14	O1v1	Good	KL2	Very high	0	0	1	0	0	1	0	acrA, acrB, clpV_tssH, cpsACP, dotU_tssL, entA, entB, entC, entE, entF, fepA, fepB, fepC, fepD, fepG, fes, fimA, fimB, fimC, fimD, fimE, fimF, fimG, fimH, fimI, fimK, galF, glf, gnd, hcp_tssD, iroE, iucA, iucB, iucC, iucD, iutA, manB, manC, mrkA, mrkB, mrkC, mrkD, mrkF, mrkH, mrkI, mrkJ, rcsA, rcsB, sciN_tssJ, tssF, tssG, ugd, vasE_tssK, vipA_tssB, vipB_tssC, wbbM, wbbN, wzm, wzt, ybdA	NA
16228_1_57	ERS669094	ERR972003	2007	Musicha et al	Human	Invasive	ST231	O1v2	Very high	KL51	High	1	0	0	0	0	0	1	acrA, acrB, clpV_tssH, cpsACP, dotU_tssL, entA, entB, entC, entE, entF, fepA, fepB, fepC, fepD, fepG, fes, fimA, fimB, fimC, fimD, fimE, fimF, fimG, fimH, fimI, fimK, fyuA, galF, glf, gnd, hcp_tssD, iroE, irp1, irp2, kfoC, mrkA, mrkB, mrkC, mrkD, mrkF, mrkH, mrkI, mrkJ, rcsA, rcsB, sciN_tssJ, tssF, tssG, ugd, vasE_tssK, vipA_tssB, vipB_tssC, wbbM, wbbN, wbbO, wzm, wzt, ybdA, ybtA, ybtE, ybtP, ybt…	NA
16228_1_58	ERS669095	ERR972004	2000	Musicha et al	Human	Invasive	ST25	O1v2	Very high	KL2	Very high	0	0	0	0	0	0	0	acrA, acrB, clpV_tssH, cpsACP, dotU_tssL, entA, entB, entC, entE, entF, fepA, fepB, fepC, fepD, fepG, fes, fimA, fimB, fimC, fimD, fimE, fimF, fimG, fimH, fimI, fimK, galF, glf, gnd, hcp_tssD, icmF_tssM, iroE, kfoC, KPHS_23120, manB, manC, mrkA, mrkB, mrkC, mrkD, mrkF, mrkH, mrkI, mrkJ, rcsA, rcsB, sciN_tssJ, tli1, tssF, tssG, ugd, vasE_tssK, vgrG_tssI, vipA_tssB, vipB_tssC, wbbM, wbbN, wbbO, wzm…	NA
16228_1_59	ERS669096	ERR972005	2005	Musicha et al	Human	Invasive	ST664	O1v1	Very high	KL62	Very high	0	0	0	0	0	0	0	acrA, acrB, clpV_tssH, cpsACP, dotU_tssL, entA, entB, entC, entE, entF, fepA, fepB, fepC, fepD, fepG, fes, fimA, fimB, fimC, fimD, fimE, fimF, fimG, fimH, fimI, fimK, galF, glf, gnd, hcp_tssD, icmF_tssM, iroE, KPHS_23120, manB, manC, mrkA, mrkB, mrkC, mrkF, mrkH, mrkI, mrkJ, rcsA, rcsB, sciN_tssJ, tli1, tssF, tssG, ugd, vasE_tssK, vgrG_tssI, vipA_tssB, vipB_tssC, wbbM, wbbN, wzm, wzt, ybdA	NA
16228_1_6	ERS669074	ERR971952	2006	Musicha et al	Human	Invasive	ST101	O1v1	Very high	KL17	Very high	1	0	0	0	0	0	1	acrA, acrB, afaA, afaE-I, chuA, chuS, chuT, chuU, chuV, chuW, chuX, chuY, clpV_tssH, cpsACP, daaF, dotU_tssL, draP, entA, entB, entC, entE, entF, fepA, fepB, fepC, fepD, fepG, fes, fimA, fimB, fimC, fimD, fimE, fimF, fimG, fimH, fimI, fimK, fyuA, galF, glf, gnd, gspD, gspK, hcp_tssD, ibeA, iroD, iroE, irp1, irp2, iucA, iucB, iucC, iutA, kpsD, kpsE, kpsF, mrkA, mrkB, mrkC, mrkD, mrkF, mrkH, mrkI, …	NA
16228_1_61	ERS669098	ERR972007	1999	Musicha et al	Human	Invasive	ST218	O2v2	Very high	KL57	Very high	0	0	1	1	0	1	0	acrA, acrB, clpV_tssH, cpsACP, dotU_tssL, entA, entB, entC, entE, entF, fepA, fepB, fepC, fepD, fepG, fes, fimA, fimB, fimC, fimD, fimE, fimF, fimG, fimH, fimI, fimK, galF, glf, gnd, hcp_tssD, icmF_tssM, iroB, iroC, iroD, iroE, iucA, iucB, iucC, iucD, iutA, kfoC, KPHS_23120, manB, manC, mrkA, mrkB, mrkC, mrkD, mrkF, mrkH, mrkI, mrkJ, rcsA, rcsB, rmpA, sciN_tssJ, tssF, tssG, ugd, vasE_tssK, vgrG_t…	NA
16228_1_63	ERS669102	ERR972009	2008	Musicha et al	Human	Invasive	ST14	O1v1	Very high	KL2	Very high	0	0	0	0	0	0	1	acrA, acrB, clpV_tssH, cpsACP, dotU_tssL, entA, entB, entC, entE, entF, fepA, fepB, fepC, fepD, fepG, fes, fimA, fimB, fimC, fimD, fimE, fimF, fimG, fimH, fimI, fimK, galF, glf, gnd, hcp_tssD, iroE, manB, manC, mrkA, mrkB, mrkC, mrkD, mrkF, mrkH, mrkI, mrkJ, rcsA, rcsB, sciN_tssJ, tssF, tssG, ugd, vasE_tssK, vipA_tssB, vipB_tssC, wbbM, wbbN, wzm, wzt, ybdA	NA
16228_1_64	ERS669104	ERR972010	2004	Musicha et al	Human	Invasive	ST268	O2v1	Very high	KL20	Very high	1	1	1	1	0	1	1	acrA, acrB, clbA, clbB, clbC, clbD, clbE, clbF, clbG, clbH, clbI, clbK, clbL, clbM, clbN, clbO, clbP, clbQ, clbS, clpV_tssH, cpsACP, dotU_tssL, entA, entB, entC, entE, entF, fepA, fepB, fepC, fepD, fepG, fes, fimA, fimB, fimC, fimD, fimE, fimF, fimG, fimH, fimI, fimK, fyuA, galF, glf, gnd, hcp_tssD, icmF_tssM, iroB, iroC, iroD, iroE, iroN, irp1, irp2, iucA, iucB, iucC, iucD, iutA, KPHS_23120, man…	NA
16228_1_65	ERS669105	ERR972011	2005	Musicha et al	Human	Invasive	ST560	O2v2	Very high	KL9	Very high	0	0	0	0	0	0	0	acrA, acrB, clpV_tssH, cpsACP, dotU_tssL, entA, entB, entC, entD, entE, entF, fepA, fepB, fepC, fepD, fepG, fes, fimA, fimB, fimC, fimD, fimE, fimF, fimG, fimH, fimI, fimK, galF, glf, gnd, hcp_tssD, icmF_tssM, iroE, kfoC, KPHS_23120, mrkA, mrkB, mrkC, mrkD, mrkF, mrkH, mrkI, mrkJ, rcsA, rcsB, sciN_tssJ, tli1, tssF, tssG, ugd, vasE_tssK, vgrG_tssI, vipA_tssB, vipB_tssC, wbbM, wbbN, wbbO, wzm, wzt,…	NA
16228_1_66	ERS669106	ERR972012	2008	Musicha et al	Human	Invasive	ST4	O1v1	Very high	KL13	Very high	0	0	0	0	0	0	1	acrA, acrB, clpV_tssH, dotU_tssL, entA, entB, entC, entE, entF, fepA, fepB, fepC, fepD, fepG, fes, fimA, fimC, fimD, fimE, fimF, fimG, fimH, fimI, fimK, galF, glf, gnd, hcp_tssD, iroE, manB, manC, mrkA, mrkB, mrkC, mrkD, mrkF, mrkH, mrkI, mrkJ, rcsA, rcsB, sciN_tssJ, tssF, tssG, ugd, vasE_tssK, vipA_tssB, vipB_tssC, wbbM, wbbN, wzm, wzt, ybdA	NA
16228_1_67	ERS669108	ERR972013	2006	Musicha et al	Human	Invasive	ST664	O1v2	Very high	KL133	None	0	0	0	0	0	0	0	acrA, acrB, clpV_tssH, dotU_tssL, entA, entB, entC, entE, entF, fepA, fepB, fepC, fepD, fepG, fes, fimA, fimB, fimC, fimD, fimE, fimF, fimG, fimH, fimI, fimK, galF, glf, hcp_tssD, icmF_tssM, iroE, kfoC, KPHS_23120, mrkA, mrkB, mrkC, mrkD, mrkF, mrkH, mrkI, mrkJ, rcsA, rcsB, sciN_tssJ, tli1, tssF, tssG, vasE_tssK, vgrG_tssI, vipA_tssB, vipB_tssC, wbbM, wbbN, wbbO, wzm, wzt, ybdA	NA
16228_1_68	ERS669109	ERR972014	2007	Musicha et al	Human	Invasive	ST1128	OL104	Good	KL107	None	0	0	0	0	0	0	1	acrA, acrB, clpV_tssH, dotU_tssL, entA, entB, entC, entD, entE, entF, fepA, fepB, fepC, fepD, fepG, fes, fimA, fimB, fimC, fimD, fimE, fimF, fimG, fimH, fimI, fimK, hcp_tssD, icmF_tssM, iroE, KPHS_23120, mrkA, mrkB, mrkD, mrkF, mrkH, mrkI, mrkJ, rcsA, rcsB, sciN_tssJ, tli1, tssF, tssG, vasE_tssK, vgrG_tssI, vipA_tssB, vipB_tssC, ybdA	NA
16228_1_69	ERS669110	ERR972015	2006	Musicha et al	Human	Invasive	ST34	O3b	Very high	KL111	Very high	0	0	0	0	0	0	0	acrA, acrB, clpV_tssH, cpsACP, dotU_tssL, entA, entB, entC, entE, entF, fepA, fepB, fepC, fepD, fepG, fes, fimA, fimB, fimC, fimD, fimE, fimF, fimG, fimH, fimI, fimK, galF, gnd, hcp_tssD, icmF_tssM, iroE, KPHS_23120, manC, mrkA, mrkB, mrkC, mrkD, mrkF, mrkH, mrkI, mrkJ, rcsA, rcsB, sciN_tssJ, tli1, tssF, tssG, ugd, vasE_tssK, vgrG_tssI, vipA_tssB, vipB_tssC, ybdA	NA
16228_1_7	ERS669075	ERR971953	1996	Musicha et al	Human	Invasive	ST111	O1v2	Very high	KL63	Very high	0	0	0	0	0	0	0	acrA, acrB, clpV_tssH, cpsACP, dotU_tssL, entA, entB, entC, entD, entE, entF, fepA, fepB, fepC, fepD, fepG, fes, fimA, fimB, fimC, fimD, fimE, fimF, fimG, fimH, fimI, fimK, galF, glf, gnd, hcp_tssD, iroE, kfoC, manB, manC, mrkA, mrkB, mrkC, mrkD, mrkF, mrkH, mrkI, mrkJ, rcsA, rcsB, sciN_tssJ, tssF, tssG, ugd, vasE_tssK, vipA_tssB, vipB_tssC, wbbM, wbbN, wbbO, wzm, wzt, ybdA	NA
16228_1_70	ERS669111	ERR972016	1999	Musicha et al	Human	Invasive	ST14	O1v1	Very high	KL2	Very high	0	0	1	0	0	1	0	acrA, acrB, clpV_tssH, cpsACP, dotU_tssL, entA, entB, entC, entE, entF, fepA, fepB, fepC, fepD, fepG, fes, fimA, fimB, fimC, fimD, fimE, fimF, fimG, fimH, fimI, fimK, galF, glf, gnd, hcp_tssD, iroE, iucA, iucB, iucC, iucD, iutA, manB, manC, mrkA, mrkB, mrkC, mrkD, mrkF, mrkH, mrkI, mrkJ, rcsA, rcsB, sciN_tssJ, tssF, tssG, ugd, vasE_tssK, vipA_tssB, vipB_tssC, wbbM, wbbN, wzm, wzt, ybdA	NA
16228_1_71	ERS669112	ERR972017	2005	Musicha et al	Human	Invasive	ST14	O1v1	Very high	KL2	Very high	0	0	1	0	0	1	0	acrA, acrB, clpV_tssH, cpsACP, dotU_tssL, entA, entB, entC, entE, entF, fepA, fepB, fepC, fepD, fepG, fes, fimA, fimB, fimC, fimD, fimE, fimF, fimG, fimH, fimI, fimK, galF, glf, gnd, hcp_tssD, iroE, iucA, iucB, iucC, iucD, iutA, manB, manC, mrkA, mrkB, mrkC, mrkD, mrkF, mrkH, mrkI, mrkJ, rcsA, rcsB, sciN_tssJ, tssF, tssG, ugd, vasE_tssK, vipA_tssB, vipB_tssC, wbbM, wbbN, wzm, wzt, ybdA	NA
16228_1_72	ERS669117	ERR972018	2008	Musicha et al	Human	Invasive	ST276	O2v2	Very high	KL43	Good	0	0	0	0	0	0	1	acrA, acrB, clpV_tssH, cpsACP, dotU_tssL, entA, entB, entC, entE, entF, fepA, fepB, fepC, fepD, fepG, fes, fimA, fimB, fimC, fimD, fimE, fimF, fimG, fimH, fimI, fimK, galF, glf, gnd, hcp_tssD, icmF_tssM, iroE, kfoC, KPHS_23120, manB, manC, mrkA, mrkB, mrkC, mrkD, mrkF, mrkH, mrkI, mrkJ, rcsA, rcsB, sciN_tssJ, tli1, tssF, tssG, ugd, vasE_tssK, wbbM, wbbN, wbbO, wzm, wzt, ybdA	NA
16228_1_73	ERS669118	ERR972019	2009	Musicha et al	Human	Invasive	ST101	O1v1	Very high	KL17	Very high	0	0	0	0	0	0	1	acrA, acrB, clpV_tssH, cpsACP, dotU_tssL, entA, entB, entC, entE, entF, fepA, fepB, fepC, fepD, fepG, fes, fimA, fimB, fimC, fimD, fimE, fimF, fimG, fimH, fimI, fimK, galF, glf, gnd, hcp_tssD, iroE, mrkA, mrkB, mrkC, mrkD, mrkF, mrkH, mrkI, mrkJ, rcsA, rcsB, sciN_tssJ, tssF, tssG, ugd, vasE_tssK, vipA_tssB, vipB_tssC, wbbM, wbbN, wzm, wzt, ybdA	NA
16228_1_74	ERS669121	ERR972020	2009	Musicha et al	Human	Colonising	ST15	O1v1	Very high	KL24	Good	1	0	0	0	0	0	1	acrA, acrB, clpV_tssH, cpsACP, dotU_tssL, entA, entB, entC, entE, entF, fepA, fepB, fepC, fepD, fepG, fes, fimA, fimB, fimC, fimD, fimE, fimF, fimG, fimH, fimI, fimK, fyuA, galF, glf, gnd, hcp_tssD, iroE, irp1, irp2, manB, manC, mrkA, mrkB, mrkC, mrkD, mrkF, mrkH, mrkI, mrkJ, rcsA, rcsB, sciN_tssJ, tssF, tssG, ugd, vasE_tssK, vipA_tssB, vipB_tssC, wbbM, wbbN, wzm, wzt, ybdA, ybtA, ybtE, ybtP, ybt…	NA
16228_1_75	ERS669122	ERR972021	2009	Musicha et al	Human	Colonising	ST334	O5	High	KL103	Very high	0	0	0	0	0	0	1	acrA, acrB, entA, entB, entC, entE, entF, fepA, fepB, fepC, fepD, fepG, fimA, fimC, fimF, fimG, galF, gnd, manC, mrkA, mrkB, mrkC, mrkD, mrkF, mrkH, rcsA, rcsB, ugd, ybdA	NA
16228_1_76	ERS669125	ERR972022	2009	Musicha et al	Human	Colonising	ST1916	O1v1	Very high	KL27	Very high	0	0	0	0	0	0	1	acrA, acrB, clpV_tssH, cpsACP, dotU_tssL, entA, entB, entC, entE, entF, fepA, fepB, fepC, fepD, fepG, fes, fimA, fimB, fimC, fimD, fimE, fimF, fimG, fimH, fimI, fimK, galF, glf, gnd, hcp_tssD, icmF_tssM, iroE, KPHS_23120, mrkA, mrkB, mrkC, mrkD, mrkF, mrkH, mrkI, mrkJ, rcsA, rcsB, sciN_tssJ, tli1, tssF, tssG, ugd, vasE_tssK, vgrG_tssI, vipA_tssB, wbbM, wbbN, wzm, wzt, ybdA	NA
16228_1_77	ERS669129	ERR972023	2006	Musicha et al	Human	Invasive	ST268	O2v1	Very high	KL20	Very high	1	1	1	1	0	1	1	acrA, acrB, clbA, clbB, clbC, clbD, clbE, clbF, clbG, clbH, clbI, clbJ, clbK, clbL, clbM, clbN, clbO, clbP, clbQ, clbS, clpV_tssH, cpsACP, dotU_tssL, entA, entB, entC, entE, entF, fepA, fepB, fepC, fepD, fepG, fes, fimA, fimB, fimC, fimD, fimE, fimF, fimG, fimH, fimI, fimK, fyuA, galF, glf, gnd, hcp_tssD, icmF_tssM, iroB, iroC, iroD, iroE, iroN, irp1, irp2, iucA, iucB, iucC, iucD, iutA, KPHS_2312…	NA
16228_1_78	ERS669130	ERR972024	2009	Musicha et al	Human	Invasive	ST101	O1v1	Very high	KL17	Very high	0	0	0	0	0	0	1	acrA, acrB, clpV_tssH, cpsACP, dotU_tssL, entA, entB, entC, entE, entF, fepA, fepB, fepC, fepD, fepG, fes, fimA, fimB, fimC, fimD, fimE, fimF, fimG, fimH, fimI, fimK, galF, glf, gnd, hcp_tssD, iroE, mrkA, mrkB, mrkC, mrkD, mrkF, mrkH, mrkI, mrkJ, rcsA, rcsB, sciN_tssJ, tssF, tssG, ugd, vasE_tssK, wbbM, wbbN, wzm, wzt, ybdA	NA
16228_1_79	ERS669132	ERR972025	2011	Musicha et al	Human	Invasive	ST14	O1v1	Very high	KL2	Very high	0	0	0	0	0	0	1	acrA, acrB, clpV_tssH, cpsACP, dotU_tssL, entA, entB, entC, entE, entF, fepA, fepB, fepC, fepD, fepG, fes, fimA, fimB, fimC, fimD, fimE, fimF, fimG, fimH, fimI, fimK, galF, glf, gnd, hcp_tssD, iroE, manB, manC, mrkA, mrkB, mrkC, mrkD, mrkF, mrkH, mrkI, mrkJ, rcsA, rcsB, sciN_tssJ, tssF, tssG, ugd, vasE_tssK, vipA_tssB, vipB_tssC, wbbM, wbbN, wzm, wzt, ybdA	NA
16228_1_8	ERS669076	ERR971954	2014	Musicha et al	Human	Invasive	ST372	O2v1	Very high	KL43	Very high	0	0	0	0	0	0	1	acrA, acrB, clpV_tssH, cpsACP, dotU_tssL, entA, entB, entC, entD, entE, entF, fepA, fepB, fepC, fepD, fepG, fes, fimA, fimB, fimC, fimD, fimE, fimF, fimG, fimH, fimI, fimK, galF, glf, gnd, hcp_tssD, iroE, manB, manC, mrkA, mrkB, mrkC, mrkD, mrkF, mrkH, mrkI, mrkJ, rcsA, rcsB, sciN_tssJ, tssF, tssG, ugd, vasE_tssK, vipA_tssB, wbbM, wbbN, wzm, wzt, ybdA	NA
16228_1_80	ERS669135	ERR972026	2006	Musicha et al	Human	Invasive	ST14	O1v1	Very high	KL2	Very high	0	0	0	0	0	0	1	acrA, acrB, clpV_tssH, cpsACP, dotU_tssL, entA, entB, entC, entE, entF, fepA, fepB, fepC, fepD, fepG, fes, fimA, fimB, fimC, fimD, fimE, fimF, fimG, fimH, fimI, fimK, galF, glf, gnd, hcp_tssD, iroE, manB, manC, mrkA, mrkB, mrkC, mrkD, mrkF, mrkH, mrkI, mrkJ, rcsA, rcsB, sciN_tssJ, tssF, tssG, ugd, vasE_tssK, vipA_tssB, vipB_tssC, wbbM, wbbN, wzm, wzt, ybdA	NA
16228_1_81	ERS669136	ERR972027	2008	Musicha et al	Human	Invasive	ST48	O1v1	Very high	KL62	Good	1	0	0	0	0	0	1	acrA, acrB, clpV_tssH, cpsACP, dotU_tssL, entA, entB, entC, entD, entE, entF, fepA, fepB, fepC, fepD, fepG, fes, fimA, fimB, fimC, fimD, fimE, fimF, fimG, fimH, fimI, fimK, fyuA, galF, glf, gnd, hcp_tssD, iroE, irp1, irp2, KPHS_23120, manB, manC, mrkA, mrkB, mrkC, mrkD, mrkF, mrkH, mrkI, mrkJ, rcsA, rcsB, sciN_tssJ, tli1, tssF, tssG, ugd, vasE_tssK, vgrG_tssI, vipA_tssB, vipB_tssC, wbbM, wbbN, wz…	NA
16228_1_82	ERS669137	ERR972028	2005	Musicha et al	Human	Invasive	ST20	O1v1	Very high	KL24	High	0	0	0	0	0	0	0	acrA, acrB, clpV_tssH, cpsACP, dotU_tssL, entA, entB, entC, entD, entE, entF, fepA, fepB, fepC, fepD, fepG, fes, fimA, fimB, fimC, fimD, fimE, fimF, fimG, fimH, fimI, fimK, galF, glf, gnd, hcp_tssD, iroE, manB, manC, mrkA, mrkB, mrkC, mrkF, mrkH, mrkI, rcsA, rcsB, sciN_tssJ, tssF, tssG, ugd, vasE_tssK, vipA_tssB, vipB_tssC, wbbM, wbbN, wzm, wzt, ybdA	NA
16228_1_83	ERS669139	ERR972029	2010	Musicha et al	Human	Invasive	ST218	O2v2	Very high	KL57	Very high	0	0	1	1	0	1	1	acrA, acrB, clpV_tssH, cpsACP, dotU_tssL, entA, entB, entC, entE, entF, fepA, fepB, fepC, fepD, fepG, fes, fimA, fimB, fimC, fimD, fimE, fimF, fimG, fimH, fimI, fimK, galF, glf, gnd, hcp_tssD, icmF_tssM, iroB, iroC, iroD, iroE, iroN, iucA, iucB, iucC, iucD, iutA, kfoC, KPHS_23120, manB, manC, mrkA, mrkB, mrkC, mrkD, mrkF, mrkH, mrkI, mrkJ, rcsA, rcsB, rmpA, sciN_tssJ, tli1, tssF, tssG, vasE_tssK,…	NA
16228_1_84	ERS669140	ERR972030	2009	Musicha et al	Human	Invasive	ST14	O1v1	Very high	KL16	Very high	0	0	0	0	0	0	1	acrA, acrB, clpV_tssH, cpsACP, dotU_tssL, entA, entB, entC, entE, entF, fepA, fepB, fepC, fepD, fepG, fes, fimA, fimB, fimC, fimD, fimE, fimF, fimG, fimH, fimI, fimK, galF, glf, gnd, hcp_tssD, iroE, manB, manC, mrkA, mrkB, mrkC, mrkD, mrkF, mrkH, mrkI, mrkJ, rcsA, rcsB, sciN_tssJ, ugd, vasE_tssK, vipA_tssB, vipB_tssC, wbbM, wbbN, wzm, wzt, ybdA	NA
16228_1_85	ERS669142	ERR972031	2012	Musicha et al	Human	Invasive	ST896	O2v2	Very high	KL3	Very high	1	0	0	0	0	0	1	acrA, acrB, clpV_tssH, dotU_tssL, entA, entB, entC, entD, entE, entF, fepA, fepB, fepC, fepD, fepG, fes, fimA, fimB, fimC, fimD, fimE, fimF, fimG, fimH, fimI, fimK, fyuA, galF, glf, gnd, hcp_tssD, iroE, irp1, irp2, kfoC, manB, manC, mrkA, mrkB, mrkC, mrkD, mrkF, mrkH, mrkI, mrkJ, rcsA, rcsB, sciN_tssJ, tssF, tssG, ugd, vasE_tssK, vipA_tssB, vipB_tssC, wbbM, wbbN, wbbO, wzm, wzt, ybdA, ybtA, ybtE,…	NA
16228_1_9	ERS669077	ERR971955	2007	Musicha et al	Human	Invasive	ST18	O2v2	Very high	KL23	Very high	0	0	0	0	0	0	0	acrA, acrB, clpV_tssH, cpsACP, dotU_tssL, entA, entB, entC, entD, entE, entF, fepA, fepB, fepC, fepD, fepG, fes, fimA, fimB, fimC, fimD, fimE, fimF, fimG, fimH, fimI, fimK, galF, glf, gnd, hcp_tssD, iroE, kfoC, mrkA, mrkB, mrkC, mrkD, mrkF, mrkH, mrkI, mrkJ, rcsA, rcsB, sciN_tssJ, tssF, tssG, ugd, vasE_tssK, vipA_tssB, vipB_tssC, wbbM, wbbN, wbbO, wzm, wzt, ybdA	NA
10026_1_50	ERS246996	ERR323219	Unknown	Henson et al	Human	Invasive	-	-	-	-	-	-	-	-	-	-	-	1	NA	NA
10026_1_53	ERS246999	ERR323222	Unknown	Henson et al	Human	Invasive	-	-	-	-	-	-	-	-	-	-	-	1	NA	NA
10026_1_56	ERS247002	ERR323225	Unknown	Henson et al	Human	Invasive	-	-	-	-	-	-	-	-	-	-	-	1	NA	NA
9776_6_10	ERS214292	ERR315112	Unknown	Henson et al	Human	Invasive	-	-	-	-	-	-	-	-	-	-	-	0	NA	NA
9776_6_13	ERS214295	ERR315115	Unknown	Henson et al	Human	Invasive	-	-	-	-	-	-	-	-	-	-	-	0	NA	NA
9776_6_16	ERS214298	ERR315118	Unknown	Henson et al	Human	Invasive	-	-	-	-	-	-	-	-	-	-	-	1	NA	NA
9776_6_19	ERS214301	ERR315121	Unknown	Henson et al	Human	Invasive	-	-	-	-	-	-	-	-	-	-	-	0	NA	NA
9776_6_21	ERS214303	ERR315123	Unknown	Henson et al	Human	Invasive	-	-	-	-	-	-	-	-	-	-	-	0	NA	NA
9776_6_24	ERS214306	ERR315126	Unknown	Henson et al	Human	Invasive	-	-	-	-	-	-	-	-	-	-	-	0	NA	NA
9776_6_27	ERS214309	ERR315129	Unknown	Henson et al	Human	Invasive	-	-	-	-	-	-	-	-	-	-	-	0	NA	NA
9776_6_3	ERS214285	ERR315105	Unknown	Henson et al	Human	Invasive	-	-	-	-	-	-	-	-	-	-	-	1	NA	NA
9776_6_32	ERS214314	ERR315134	Unknown	Henson et al	Human	Invasive	-	-	-	-	-	-	-	-	-	-	-	1	NA	NA
9776_6_35	ERS214317	ERR315137	Unknown	Henson et al	Human	Invasive	-	-	-	-	-	-	-	-	-	-	-	1	NA	NA
9776_6_38	ERS214320	ERR315140	Unknown	Henson et al	Human	Invasive	-	-	-	-	-	-	-	-	-	-	-	1	NA	NA
9776_6_40	ERS214322	ERR315142	Unknown	Henson et al	Human	Invasive	-	-	-	-	-	-	-	-	-	-	-	1	NA	NA
9776_6_43	ERS214325	ERR315145	Unknown	Henson et al	Human	Invasive	-	-	-	-	-	-	-	-	-	-	-	1	NA	NA
9776_6_46	ERS214328	ERR315148	Unknown	Henson et al	Human	Invasive	-	-	-	-	-	-	-	-	-	-	-	1	NA	NA
9776_6_49	ERS214331	ERR315151	Unknown	Henson et al	Human	Invasive	-	-	-	-	-	-	-	-	-	-	-	1	NA	NA
9776_6_51	ERS214333	ERR315153	Unknown	Henson et al	Human	Invasive	-	-	-	-	-	-	-	-	-	-	-	0	NA	NA
9776_6_54	ERS214336	ERR315156	Unknown	Henson et al	Human	Invasive	-	-	-	-	-	-	-	-	-	-	-	0	NA	NA
9776_6_57	ERS214339	ERR315159	Unknown	Henson et al	Human	Invasive	-	-	-	-	-	-	-	-	-	-	-	1	NA	NA
9776_6_6	ERS214288	ERR315108	Unknown	Henson et al	Human	Invasive	-	-	-	-	-	-	-	-	-	-	-	1	NA	NA
9776_6_62	ERS214344	ERR315164	Unknown	Henson et al	Human	Invasive	-	-	-	-	-	-	-	-	-	-	-	1	NA	NA
9776_6_65	ERS214347	ERR315167	Unknown	Henson et al	Human	Invasive	-	-	-	-	-	-	-	-	-	-	-	1	NA	NA
9776_6_68	ERS214350	ERR315170	Unknown	Henson et al	Human	Invasive	-	-	-	-	-	-	-	-	-	-	-	1	NA	NA
9776_6_70	ERS214352	ERR315172	Unknown	Henson et al	Human	Invasive	-	-	-	-	-	-	-	-	-	-	-	1	NA	NA
9776_6_73	ERS214355	ERR315175	Unknown	Henson et al	Human	Invasive	-	-	-	-	-	-	-	-	-	-	-	1	NA	NA
9776_6_76	ERS214358	ERR315178	Unknown	Henson et al	Human	Invasive	-	-	-	-	-	-	-	-	-	-	-	1	NA	NA
9776_6_79	ERS214361	ERR315181	Unknown	Henson et al	Human	Invasive	-	-	-	-	-	-	-	-	-	-	-	1	NA	NA
9776_6_84	ERS214366	ERR315186	Unknown	Henson et al	Human	Invasive	-	-	-	-	-	-	-	-	-	-	-	1	NA	NA
9776_6_87	ERS214369	ERR315189	Unknown	Henson et al	Human	Invasive	-	-	-	-	-	-	-	-	-	-	-	1	NA	NA
9776_6_9	ERS214291	ERR315111	Unknown	Henson et al	Human	Invasive	-	-	-	-	-	-	-	-	-	-	-	1	NA	NA
9776_6_92	ERS214374	ERR315194	Unknown	Henson et al	Human	Invasive	-	-	-	-	-	-	-	-	-	-	-	1	NA	NA
9776_6_95	ERS214377	ERR315197	Unknown	Henson et al	Human	Invasive	-	-	-	-	-	-	-	-	-	-	-	1	NA	NA
9870_4_11	ERS219111	ERR319508	Unknown	Henson et al	Human	Invasive	-	-	-	-	-	-	-	-	-	-	-	1	NA	NA
9870_4_14	ERS219114	ERR319511	Unknown	Henson et al	Human	Invasive	-	-	-	-	-	-	-	-	-	-	-	1	NA	NA
9870_4_17	ERS219117	ERR319514	Unknown	Henson et al	Human	Invasive	-	-	-	-	-	-	-	-	-	-	-	0	NA	NA
9870_4_2	ERS219102	ERR319499	Unknown	Henson et al	Human	Invasive	-	-	-	-	-	-	-	-	-	-	-	0	NA	NA
9870_4_22	ERS219122	ERR319519	Unknown	Henson et al	Human	Invasive	-	-	-	-	-	-	-	-	-	-	-	1	NA	NA
9870_4_25	ERS219125	ERR319522	Unknown	Henson et al	Human	Invasive	-	-	-	-	-	-	-	-	-	-	-	1	NA	NA
9870_4_28	ERS219128	ERR319525	Unknown	Henson et al	Human	Invasive	-	-	-	-	-	-	-	-	-	-	-	1	NA	NA
9870_4_30	ERS219130	ERR319527	Unknown	Henson et al	Human	Invasive	-	-	-	-	-	-	-	-	-	-	-	0	NA	NA
9870_4_33	ERS219133	ERR319530	Unknown	Henson et al	Human	Invasive	-	-	-	-	-	-	-	-	-	-	-	0	NA	NA
9870_4_36	ERS219136	ERR319533	Unknown	Henson et al	Human	Invasive	-	-	-	-	-	-	-	-	-	-	-	0	NA	NA
9870_4_39	ERS219139	ERR319536	Unknown	Henson et al	Human	Invasive	-	-	-	-	-	-	-	-	-	-	-	0	NA	NA
9870_4_41	ERS219141	ERR319538	Unknown	Henson et al	Human	Invasive	-	-	-	-	-	-	-	-	-	-	-	1	NA	NA
9870_4_44	ERS219144	ERR319541	Unknown	Henson et al	Human	Invasive	-	-	-	-	-	-	-	-	-	-	-	0	NA	NA
9870_4_47	ERS219147	ERR319544	Unknown	Henson et al	Human	Invasive	-	-	-	-	-	-	-	-	-	-	-	0	NA	NA
9870_4_5	ERS219105	ERR319502	Unknown	Henson et al	Human	Invasive	-	-	-	-	-	-	-	-	-	-	-	0	NA	NA
9870_4_52	ERS219152	ERR319549	Unknown	Henson et al	Human	Invasive	-	-	-	-	-	-	-	-	-	-	-	0	NA	NA
9870_4_55	ERS219155	ERR319552	Unknown	Henson et al	Human	Invasive	-	-	-	-	-	-	-	-	-	-	-	0	NA	NA
9870_4_58	ERS219158	ERR319555	Unknown	Henson et al	Human	Invasive	-	-	-	-	-	-	-	-	-	-	-	1	NA	NA
9870_4_60	ERS219160	ERR319557	Unknown	Henson et al	Human	Invasive	-	-	-	-	-	-	-	-	-	-	-	0	NA	NA
9870_4_63	ERS219100	ERR319560	Unknown	Henson et al	Human	Invasive	-	-	-	-	-	-	-	-	-	-	-	1	NA	NA
9870_4_66	ERS219165	ERR319563	Unknown	Henson et al	Human	Invasive	-	-	-	-	-	-	-	-	-	-	-	1	NA	NA
9870_4_69	ERS219168	ERR319566	Unknown	Henson et al	Human	Invasive	-	-	-	-	-	-	-	-	-	-	-	0	NA	NA
9870_4_71	ERS219170	ERR319568	Unknown	Henson et al	Human	Invasive	-	-	-	-	-	-	-	-	-	-	-	0	NA	NA
9870_4_74	ERS219173	ERR319571	Unknown	Henson et al	Human	Invasive	-	-	-	-	-	-	-	-	-	-	-	1	NA	NA
9870_4_77	ERS219176	ERR319574	Unknown	Henson et al	Human	Invasive	-	-	-	-	-	-	-	-	-	-	-	1	NA	NA
9870_4_8	ERS219108	ERR319505	Unknown	Henson et al	Human	Invasive	-	-	-	-	-	-	-	-	-	-	-	1	NA	NA
9870_4_82	ERS219181	ERR319579	Unknown	Henson et al	Human	Invasive	-	-	-	-	-	-	-	-	-	-	-	1	NA	NA
9870_4_85	ERS219184	ERR319582	Unknown	Henson et al	Human	Invasive	-	-	-	-	-	-	-	-	-	-	-	1	NA	NA
9870_4_88	ERS219187	ERR319585	Unknown	Henson et al	Human	Invasive	-	-	-	-	-	-	-	-	-	-	-	1	NA	NA
9870_4_90	ERS219189	ERR319587	Unknown	Henson et al	Human	Invasive	-	-	-	-	-	-	-	-	-	-	-	1	NA	NA
9870_4_93	ERS219192	ERR319590	Unknown	Henson et al	Human	Invasive	-	-	-	-	-	-	-	-	-	-	-	1	NA	NA
5150_1_10	ERS005750	ERR024818	2001	Holt et al	Human	Invasive	-	-	-	-	-	-	-	-	-	-	-	1	NA	NA
5150_1_11	ERS005751	ERR024819	2001	Holt et al	Human	Invasive	-	-	-	-	-	-	-	-	-	-	-	0	NA	NA
5150_1_2	ERS005742	ERR024821	2001	Holt et al	Human	Invasive	-	-	-	-	-	-	-	-	-	-	-	0	NA	NA
5150_1_3	ERS005743	ERR024822	2001	Holt et al	Human	Invasive	-	-	-	-	-	-	-	-	-	-	-	1	NA	NA
5150_1_4	ERS005744	ERR024823	2001	Holt et al	Human	Invasive	-	-	-	-	-	-	-	-	-	-	-	1	NA	NA
5150_1_5	ERS005745	ERR024824	2001	Holt et al	Human	Invasive	-	-	-	-	-	-	-	-	-	-	-	0	NA	NA
5150_1_7	ERS005747	ERR024826	2001	Holt et al	Human	Invasive	-	-	-	-	-	-	-	-	-	-	-	0	NA	NA
5150_1_8	ERS005748	ERR024827	2001	Holt et al	Human	Invasive	-	-	-	-	-	-	-	-	-	-	-	0	NA	NA
5150_1_9	ERS005749	ERR024828	2001	Holt et al	Human	Invasive	-	-	-	-	-	-	-	-	-	-	-	0	NA	NA
5150_2_1	ERS005752	ERR024830	2001	Holt et al	Human	Invasive	-	-	-	-	-	-	-	-	-	-	-	1	NA	NA
5150_2_10	ERS005762	ERR024831	2002	Holt et al	Human	Invasive	-	-	-	-	-	-	-	-	-	-	-	0	NA	NA
5150_2_11	ERS005763	ERR024832	2002	Holt et al	Human	Invasive	-	-	-	-	-	-	-	-	-	-	-	0	NA	NA
5150_2_2	ERS005754	ERR024834	2002	Holt et al	Human	Invasive	-	-	-	-	-	-	-	-	-	-	-	0	NA	NA
5150_2_3	ERS005756	ERR024835	2002	Holt et al	Human	Invasive	-	-	-	-	-	-	-	-	-	-	-	0	NA	NA
5150_2_4	ERS005755	ERR024836	2002	Holt et al	Human	Invasive	-	-	-	-	-	-	-	-	-	-	-	1	NA	NA
5150_2_5	ERS005757	ERR024837	2001	Holt et al	Human	Invasive	-	-	-	-	-	-	-	-	-	-	-	1	NA	NA
5150_2_6	ERS005758	ERR024838	2001	Holt et al	Human	Invasive	-	-	-	-	-	-	-	-	-	-	-	1	NA	NA
5150_2_7	ERS005759	ERR024839	2002	Holt et al	Human	Invasive	-	-	-	-	-	-	-	-	-	-	-	1	NA	NA
5150_2_8	ERS005760	ERR024840	2002	Holt et al	Human	Invasive	-	-	-	-	-	-	-	-	-	-	-	0	NA	NA
5150_3_1	ERS005765	ERR024843	2002	Holt et al	Human	Invasive	-	-	-	-	-	-	-	-	-	-	-	0	NA	NA
5150_3_10	ERS005774	ERR024844	2002	Holt et al	Human	Invasive	-	-	-	-	-	-	-	-	-	-	-	0	NA	NA
5150_3_11	ERS005775	ERR024845	2002	Holt et al	Human	Invasive	-	-	-	-	-	-	-	-	-	-	-	0	NA	NA
5150_3_2	ERS005766	ERR024847	2002	Holt et al	Human	Invasive	-	-	-	-	-	-	-	-	-	-	-	0	NA	NA
5150_3_3	ERS005767	ERR024848	2002	Holt et al	Human	Invasive	-	-	-	-	-	-	-	-	-	-	-	0	NA	NA
5150_3_5	ERS005768	ERR024850	2002	Holt et al	Human	Invasive	-	-	-	-	-	-	-	-	-	-	-	1	NA	NA
5150_3_6	ERS005770	ERR024851	2002	Holt et al	Human	Invasive	-	-	-	-	-	-	-	-	-	-	-	1	NA	NA
5150_3_8	ERS005771	ERR024853	2002	Holt et al	Human	Invasive	-	-	-	-	-	-	-	-	-	-	-	0	NA	NA
5150_3_9	ERS005773	ERR024854	2002	Holt et al	Human	Invasive	-	-	-	-	-	-	-	-	-	-	-	1	NA	NA
5150_5_1	ERS005777	ERR025098	2002	Holt et al	Human	Invasive	-	-	-	-	-	-	-	-	-	-	-	0	NA	NA
5150_5_10	ERS005786	ERR025099	2002	Holt et al	Human	Invasive	-	-	-	-	-	-	-	-	-	-	-	1	NA	NA
5150_5_11	ERS005787	ERR025100	2002	Holt et al	Human	Invasive	-	-	-	-	-	-	-	-	-	-	-	1	NA	NA
5150_5_2	ERS005778	ERR025102	2002	Holt et al	Human	Invasive	-	-	-	-	-	-	-	-	-	-	-	0	NA	NA
5150_5_3	ERS005779	ERR025103	2002	Holt et al	Human	Invasive	-	-	-	-	-	-	-	-	-	-	-	0	NA	NA
5150_5_4	ERS005780	ERR025104	2002	Holt et al	Human	Invasive	-	-	-	-	-	-	-	-	-	-	-	1	NA	NA
5150_5_5	ERS005781	ERR025105	2002	Holt et al	Human	Invasive	-	-	-	-	-	-	-	-	-	-	-	0	NA	NA
5150_5_7	ERS005783	ERR025107	2002	Holt et al	Human	Invasive	-	-	-	-	-	-	-	-	-	-	-	0	NA	NA
5150_5_8	ERS005784	ERR025108	2002	Holt et al	Human	Invasive	-	-	-	-	-	-	-	-	-	-	-	1	NA	NA
5150_5_9	ERS005785	ERR025109	2002	Holt et al	Human	Invasive	-	-	-	-	-	-	-	-	-	-	-	0	NA	NA
5151_2_1	ERS011914	ERR025111	2002	Holt et al	Human	Invasive	-	-	-	-	-	-	-	-	-	-	-	0	NA	NA
5151_2_10	ERS011923	ERR025112	2008	Holt et al	Human	Invasive	-	-	-	-	-	-	-	-	-	-	-	1	NA	NA
5151_2_11	ERS011924	ERR025113	2006	Holt et al	Animal	Unknown	-	-	-	-	-	-	-	-	-	-	-	0	NA	NA
5151_2_12	ERS011925	ERR025114	2006	Holt et al	Animal	Unknown	-	-	-	-	-	-	-	-	-	-	-	0	NA	NA
5151_2_2	ERS011915	ERR025115	2003	Holt et al	Human	Invasive	-	-	-	-	-	-	-	-	-	-	-	0	NA	NA
5151_2_3	ERS011916	ERR025116	2004	Holt et al	Human	Invasive	-	-	-	-	-	-	-	-	-	-	-	0	NA	NA
5151_2_4	ERS011917	ERR025117	2005	Holt et al	Human	Invasive	-	-	-	-	-	-	-	-	-	-	-	0	NA	NA
5151_2_5	ERS011918	ERR025118	2004	Holt et al	Human	Invasive	-	-	-	-	-	-	-	-	-	-	-	1	NA	NA
5151_2_6	ERS011919	ERR025119	2004	Holt et al	Human	Invasive	-	-	-	-	-	-	-	-	-	-	-	1	NA	NA
5151_2_7	ERS011920	ERR025120	2006	Holt et al	Animal	Unknown	-	-	-	-	-	-	-	-	-	-	-	0	NA	NA
5151_2_8	ERS011921	ERR025121	2008	Holt et al	Human	Invasive	-	-	-	-	-	-	-	-	-	-	-	1	NA	NA
5151_2_9	ERS011922	ERR025122	2008	Holt et al	Environmental	Unknown	-	-	-	-	-	-	-	-	-	-	-	0	NA	NA
5151_3_1	ERS011926	ERR025124	2006	Holt et al	Animal	Unknown	-	-	-	-	-	-	-	-	-	-	-	0	NA	NA
5151_3_10	ERS011935	ERR025125	2005	Holt et al	Animal	Unknown	-	-	-	-	-	-	-	-	-	-	-	0	NA	NA
5151_3_2	ERS011927	ERR025128	2006	Holt et al	Animal	Unknown	-	-	-	-	-	-	-	-	-	-	-	0	NA	NA
5151_3_8	ERS011933	ERR025134	2005	Holt et al	Animal	Unknown	-	-	-	-	-	-	-	-	-	-	-	0	NA	NA
5151_3_9	ERS011934	ERR025135	2005	Holt et al	Animal	Unknown	-	-	-	-	-	-	-	-	-	-	-	1	NA	NA
5151_5_1	ERS011938	ERR025137	2005	Holt et al	Animal	Unknown	-	-	-	-	-	-	-	-	-	-	-	0	NA	NA
5151_5_10	ERS011947	ERR025138	2006	Holt et al	Animal	Unknown	-	-	-	-	-	-	-	-	-	-	-	0	NA	NA
5151_5_11	ERS011948	ERR025139	2006	Holt et al	Animal	Unknown	-	-	-	-	-	-	-	-	-	-	-	0	NA	NA
5151_5_12	ERS011949	ERR025140	2006	Holt et al	Human	Invasive	-	-	-	-	-	-	-	-	-	-	-	0	NA	NA
5151_5_2	ERS011939	ERR025141	2005	Holt et al	Animal	Unknown	-	-	-	-	-	-	-	-	-	-	-	0	NA	NA
5151_5_3	ERS011940	ERR025142	2005	Holt et al	Animal	Unknown	-	-	-	-	-	-	-	-	-	-	-	0	NA	NA
5151_5_4	ERS011941	ERR025143	2005	Holt et al	Animal	Unknown	-	-	-	-	-	-	-	-	-	-	-	0	NA	NA
5151_5_5	ERS011942	ERR025144	2005	Holt et al	Animal	Unknown	-	-	-	-	-	-	-	-	-	-	-	0	NA	NA
5151_5_6	ERS011943	ERR025145	2006	Holt et al	Animal	Unknown	-	-	-	-	-	-	-	-	-	-	-	0	NA	NA
5151_5_7	ERS011944	ERR025146	2006	Holt et al	Animal	Unknown	-	-	-	-	-	-	-	-	-	-	-	0	NA	NA
5151_5_8	ERS011945	ERR025147	2006	Holt et al	Animal	Unknown	-	-	-	-	-	-	-	-	-	-	-	0	NA	NA
5151_5_9	ERS011946	ERR025148	2006	Holt et al	Animal	Unknown	-	-	-	-	-	-	-	-	-	-	-	0	NA	NA
5151_6_1	ERS011950	ERR025150	2005	Holt et al	Animal	Unknown	-	-	-	-	-	-	-	-	-	-	-	0	NA	NA
5151_6_10	ERS011959	ERR025151	2005	Holt et al	Environmental	Unknown	-	-	-	-	-	-	-	-	-	-	-	1	NA	NA
5151_6_11	ERS011960	ERR025152	2005	Holt et al	Environmental	Unknown	-	-	-	-	-	-	-	-	-	-	-	1	NA	NA
5151_6_12	ERS011961	ERR025153	2005	Holt et al	Animal	Unknown	-	-	-	-	-	-	-	-	-	-	-	0	NA	NA
5151_6_2	ERS011951	ERR025154	2005	Holt et al	Animal	Unknown	-	-	-	-	-	-	-	-	-	-	-	1	NA	NA
5151_6_3	ERS011952	ERR025155	2005	Holt et al	Animal	Unknown	-	-	-	-	-	-	-	-	-	-	-	1	NA	NA
5151_6_4	ERS011953	ERR025156	2005	Holt et al	Animal	Unknown	-	-	-	-	-	-	-	-	-	-	-	1	NA	NA
5151_6_5	ERS011954	ERR025157	2005	Holt et al	Animal	Unknown	-	-	-	-	-	-	-	-	-	-	-	0	NA	NA
5151_6_6	ERS011955	ERR025158	2005	Holt et al	Animal	Unknown	-	-	-	-	-	-	-	-	-	-	-	0	NA	NA
5151_6_7	ERS011956	ERR025159	2005	Holt et al	Animal	Unknown	-	-	-	-	-	-	-	-	-	-	-	0	NA	NA
5151_6_8	ERS011957	ERR025160	2005	Holt et al	Animal	Unknown	-	-	-	-	-	-	-	-	-	-	-	0	NA	NA
5151_6_9	ERS011958	ERR025161	2005	Holt et al	Environmental	Unknown	-	-	-	-	-	-	-	-	-	-	-	1	NA	NA
5193_1_1	ERS011794	ERR025462	2008	Holt et al	Human	Invasive	-	-	-	-	-	-	-	-	-	-	-	1	NA	NA
5193_1_10	ERS011803	ERR025463	2008	Holt et al	Human	Invasive	-	-	-	-	-	-	-	-	-	-	-	0	NA	NA
5193_1_11	ERS011804	ERR025464	2008	Holt et al	Human	Invasive	-	-	-	-	-	-	-	-	-	-	-	1	NA	NA
5193_1_12	ERS011805	ERR025465	2003	Holt et al	Human	Invasive	-	-	-	-	-	-	-	-	-	-	-	1	NA	NA
5193_1_4	ERS011797	ERR025468	2007	Holt et al	Human	Invasive	-	-	-	-	-	-	-	-	-	-	-	0	NA	NA
5193_1_5	ERS011798	ERR025469	2009	Holt et al	Human	Invasive	-	-	-	-	-	-	-	-	-	-	-	1	NA	NA
5193_1_6	ERS011799	ERR025470	2007	Holt et al	Human	Invasive	-	-	-	-	-	-	-	-	-	-	-	0	NA	NA
5193_1_7	ERS011800	ERR025471	2006	Holt et al	Animal	Unknown	-	-	-	-	-	-	-	-	-	-	-	0	NA	NA
5193_1_8	ERS011801	ERR025472	2009	Holt et al	Human	Invasive	-	-	-	-	-	-	-	-	-	-	-	0	NA	NA
5193_1_9	ERS011802	ERR025473	2008	Holt et al	Human	Invasive	-	-	-	-	-	-	-	-	-	-	-	1	NA	NA
5193_2_1	ERS011806	ERR025475	2004	Holt et al	Human	Invasive	-	-	-	-	-	-	-	-	-	-	-	1	NA	NA
5193_2_10	ERS011815	ERR025476	2004	Holt et al	Human	Colonising	-	-	-	-	-	-	-	-	-	-	-	0	NA	NA
5193_2_11	ERS011816	ERR025477	2004	Holt et al	Human	Colonising	-	-	-	-	-	-	-	-	-	-	-	1	NA	NA
5193_2_12	ERS011817	ERR025478	2004	Holt et al	Human	Colonising	-	-	-	-	-	-	-	-	-	-	-	1	NA	NA
5193_2_2	ERS011807	ERR025479	2007	Holt et al	Human	Invasive	-	-	-	-	-	-	-	-	-	-	-	1	NA	NA
5193_2_3	ERS011808	ERR025480	2007	Holt et al	Human	Invasive	-	-	-	-	-	-	-	-	-	-	-	1	NA	NA
5193_2_4	ERS011809	ERR025481	2009	Holt et al	Human	Invasive	-	-	-	-	-	-	-	-	-	-	-	1	NA	NA
5193_2_5	ERS011810	ERR025482	2007	Holt et al	Human	Invasive	-	-	-	-	-	-	-	-	-	-	-	1	NA	NA
5193_2_6	ERS011811	ERR025483	2007	Holt et al	Human	Invasive	-	-	-	-	-	-	-	-	-	-	-	1	NA	NA
5193_2_7	ERS011812	ERR025484	2006	Holt et al	Animal	Unknown	-	-	-	-	-	-	-	-	-	-	-	0	NA	NA
5193_2_8	ERS011813	ERR025485	2004	Holt et al	Human	Colonising	-	-	-	-	-	-	-	-	-	-	-	1	NA	NA
5193_2_9	ERS011814	ERR025486	2004	Holt et al	Human	Colonising	-	-	-	-	-	-	-	-	-	-	-	1	NA	NA
5193_3_1	ERS011830	ERR025488	2005	Holt et al	Human	Colonising	-	-	-	-	-	-	-	-	-	-	-	1	NA	NA
5193_3_10	ERS011839	ERR025489	2005	Holt et al	Human	Colonising	-	-	-	-	-	-	-	-	-	-	-	0	NA	NA
5193_3_11	ERS011840	ERR025490	2005	Holt et al	Human	Colonising	-	-	-	-	-	-	-	-	-	-	-	0	NA	NA
5193_3_12	ERS011841	ERR025491	2005	Holt et al	Human	Colonising	-	-	-	-	-	-	-	-	-	-	-	0	NA	NA
5193_3_4	ERS011833	ERR025494	2005	Holt et al	Human	Colonising	-	-	-	-	-	-	-	-	-	-	-	1	NA	NA
5193_3_5	ERS011834	ERR025495	2005	Holt et al	Human	Colonising	-	-	-	-	-	-	-	-	-	-	-	1	NA	NA
5193_3_6	ERS011835	ERR025496	2005	Holt et al	Human	Colonising	-	-	-	-	-	-	-	-	-	-	-	0	NA	NA
5193_3_7	ERS011836	ERR025497	2005	Holt et al	Human	Colonising	-	-	-	-	-	-	-	-	-	-	-	1	NA	NA
5193_3_8	ERS011837	ERR025498	2005	Holt et al	Human	Colonising	-	-	-	-	-	-	-	-	-	-	-	0	NA	NA
5193_3_9	ERS011838	ERR025499	2005	Holt et al	Human	Colonising	-	-	-	-	-	-	-	-	-	-	-	0	NA	NA
5193_5_1	ERS011842	ERR025501	2005	Holt et al	Human	Colonising	-	-	-	-	-	-	-	-	-	-	-	1	NA	NA
5193_5_10	ERS011851	ERR025502	2006	Holt et al	Human	Colonising	-	-	-	-	-	-	-	-	-	-	-	1	NA	NA
5193_5_11	ERS011852	ERR025503	2006	Holt et al	Human	Colonising	-	-	-	-	-	-	-	-	-	-	-	0	NA	NA
5193_5_12	ERS011853	ERR025504	2006	Holt et al	Human	Colonising	-	-	-	-	-	-	-	-	-	-	-	1	NA	NA
5193_5_2	ERS011843	ERR025505	2007	Holt et al	Human	Colonising	-	-	-	-	-	-	-	-	-	-	-	0	NA	NA
5193_5_4	ERS011845	ERR025507	2007	Holt et al	Human	Colonising	-	-	-	-	-	-	-	-	-	-	-	0	NA	NA
5193_5_6	ERS011847	ERR025509	2007	Holt et al	Human	Colonising	-	-	-	-	-	-	-	-	-	-	-	1	NA	NA
5193_5_7	ERS011848	ERR025510	2006	Holt et al	Animal	Unknown	-	-	-	-	-	-	-	-	-	-	-	0	NA	NA
5193_5_8	ERS011849	ERR025511	2006	Holt et al	Human	Colonising	-	-	-	-	-	-	-	-	-	-	-	0	NA	NA
5193_5_9	ERS011850	ERR025512	2006	Holt et al	Human	Colonising	-	-	-	-	-	-	-	-	-	-	-	1	NA	NA
5193_6_1	ERS011854	ERR025514	2006	Holt et al	Human	Colonising	-	-	-	-	-	-	-	-	-	-	-	1	NA	NA
5193_6_10	ERS011863	ERR025515	2008	Holt et al	Human	Invasive	-	-	-	-	-	-	-	-	-	-	-	0	NA	NA
5193_6_11	ERS011864	ERR025516	2008	Holt et al	Animal	Unknown	-	-	-	-	-	-	-	-	-	-	-	0	NA	NA
5193_6_12	ERS011865	ERR025517	2008	Holt et al	Animal	Unknown	-	-	-	-	-	-	-	-	-	-	-	0	NA	NA
5193_6_2	ERS011855	ERR025518	2006	Holt et al	Human	Colonising	-	-	-	-	-	-	-	-	-	-	-	1	NA	NA
5193_6_3	ERS011856	ERR025519	2006	Holt et al	Human	Colonising	-	-	-	-	-	-	-	-	-	-	-	0	NA	NA
5193_6_4	ERS011857	ERR025520	2006	Holt et al	Human	Colonising	-	-	-	-	-	-	-	-	-	-	-	1	NA	NA
5193_6_5	ERS011858	ERR025521	2006	Holt et al	Animal	Unknown	-	-	-	-	-	-	-	-	-	-	-	0	NA	NA
5193_6_6	ERS011859	ERR025522	2008	Holt et al	Animal	Unknown	-	-	-	-	-	-	-	-	-	-	-	0	NA	NA
5193_6_7	ERS011860	ERR025523	2006	Holt et al	Animal	Unknown	-	-	-	-	-	-	-	-	-	-	-	1	NA	NA
5193_6_8	ERS011861	ERR025524	2008	Holt et al	Animal	Unknown	-	-	-	-	-	-	-	-	-	-	-	0	NA	NA
5193_6_9	ERS011862	ERR025525	2009	Holt et al	Animal	Unknown	-	-	-	-	-	-	-	-	-	-	-	0	NA	NA
5193_7_1	ERS011878	ERR025527	2008	Holt et al	Human	Invasive	-	-	-	-	-	-	-	-	-	-	-	1	NA	NA
5193_7_10	ERS011887	ERR025528	2003	Holt et al	Human	Invasive	-	-	-	-	-	-	-	-	-	-	-	1	NA	NA
5193_7_2	ERS011879	ERR025531	2009	Holt et al	Human	Invasive	-	-	-	-	-	-	-	-	-	-	-	1	NA	NA
5193_7_3	ERS011880	ERR025532	2009	Holt et al	Human	Invasive	-	-	-	-	-	-	-	-	-	-	-	0	NA	NA
5193_7_5	ERS011882	ERR025534	2000	Holt et al	Human	Invasive	-	-	-	-	-	-	-	-	-	-	-	1	NA	NA
5193_7_6	ERS011883	ERR025535	2002	Holt et al	Human	Invasive	-	-	-	-	-	-	-	-	-	-	-	0	NA	NA
5193_7_7	ERS011884	ERR025536	2006	Holt et al	Animal	Unknown	-	-	-	-	-	-	-	-	-	-	-	0	NA	NA
5193_7_8	ERS011885	ERR025537	2002	Holt et al	Human	Invasive	-	-	-	-	-	-	-	-	-	-	-	0	NA	NA
5193_7_9	ERS011886	ERR025538	2003	Holt et al	Human	Invasive	-	-	-	-	-	-	-	-	-	-	-	0	NA	NA
5193_8_1	ERS011902	ERR025540	2004	Holt et al	Human	Invasive	-	-	-	-	-	-	-	-	-	-	-	0	NA	NA
5193_8_10	ERS011911	ERR025541	2005	Holt et al	Human	Invasive	-	-	-	-	-	-	-	-	-	-	-	1	NA	NA
5193_8_11	ERS011912	ERR025542	2001	Holt et al	Human	Invasive	-	-	-	-	-	-	-	-	-	-	-	0	NA	NA
5193_8_12	ERS011913	ERR025543	2002	Holt et al	Human	Invasive	-	-	-	-	-	-	-	-	-	-	-	0	NA	NA
5193_8_2	ERS011903	ERR025544	1996	Holt et al	Human	Invasive	-	-	-	-	-	-	-	-	-	-	-	1	NA	NA
5193_8_3	ERS011904	ERR025545	2004	Holt et al	Human	Invasive	-	-	-	-	-	-	-	-	-	-	-	0	NA	NA
5193_8_4	ERS011905	ERR025546	2005	Holt et al	Human	Invasive	-	-	-	-	-	-	-	-	-	-	-	1	NA	NA
5193_8_5	ERS011906	ERR025547	2005	Holt et al	Human	Colonising	-	-	-	-	-	-	-	-	-	-	-	0	NA	NA
5193_8_6	ERS011907	ERR025548	2004	Holt et al	Human	Invasive	-	-	-	-	-	-	-	-	-	-	-	1	NA	NA
5193_8_7	ERS011908	ERR025549	2006	Holt et al	Animal	Unknown	-	-	-	-	-	-	-	-	-	-	-	0	NA	NA
5193_8_8	ERS011909	ERR025550	2005	Holt et al	Human	Colonising	-	-	-	-	-	-	-	-	-	-	-	1	NA	NA
5193_8_9	ERS011910	ERR025551	2005	Holt et al	Human	Invasive	-	-	-	-	-	-	-	-	-	-	-	1	NA	NA
5197_2_1	ERS011818	ERR025553	2004	Holt et al	Human	Colonising	-	-	-	-	-	-	-	-	-	-	-	1	NA	NA
5197_2_10	ERS011827	ERR025554	2005	Holt et al	Human	Colonising	-	-	-	-	-	-	-	-	-	-	-	1	NA	NA
5197_2_11	ERS011828	ERR025555	2005	Holt et al	Human	Colonising	-	-	-	-	-	-	-	-	-	-	-	1	NA	NA
5197_2_12	ERS011829	ERR025556	2005	Holt et al	Human	Colonising	-	-	-	-	-	-	-	-	-	-	-	1	NA	NA
5197_2_2	ERS011819	ERR025557	2004	Holt et al	Human	Colonising	-	-	-	-	-	-	-	-	-	-	-	0	NA	NA
5197_2_3	ERS011820	ERR025558	2004	Holt et al	Human	Colonising	-	-	-	-	-	-	-	-	-	-	-	1	NA	NA
5197_2_4	ERS011821	ERR025559	2005	Holt et al	Human	Colonising	-	-	-	-	-	-	-	-	-	-	-	1	NA	NA
5197_2_5	ERS011822	ERR025560	2005	Holt et al	Human	Colonising	-	-	-	-	-	-	-	-	-	-	-	1	NA	NA
5197_2_6	ERS011823	ERR025561	2005	Holt et al	Human	Colonising	-	-	-	-	-	-	-	-	-	-	-	1	NA	NA
5197_2_7	ERS011825	ERR025562	2006	Holt et al	Animal	Unknown	-	-	-	-	-	-	-	-	-	-	-	0	NA	NA
5197_2_8	ERS011824	ERR025563	2005	Holt et al	Human	Colonising	-	-	-	-	-	-	-	-	-	-	-	0	NA	NA
5197_2_9	ERS011826	ERR025564	2005	Holt et al	Human	Colonising	-	-	-	-	-	-	-	-	-	-	-	1	NA	NA
5197_7_1	ERS011866	ERR025566	2006	Holt et al	Human	Invasive	-	-	-	-	-	-	-	-	-	-	-	0	NA	NA
5197_7_2	ERS011867	ERR025570	2007	Holt et al	Human	Invasive	-	-	-	-	-	-	-	-	-	-	-	1	NA	NA
5197_7_3	ERS011868	ERR025571	2008	Holt et al	Human	Invasive	-	-	-	-	-	-	-	-	-	-	-	0	NA	NA
5197_7_4	ERS011869	ERR025572	2007	Holt et al	Human	Invasive	-	-	-	-	-	-	-	-	-	-	-	1	NA	NA
5197_7_5	ERS011870	ERR025573	2009	Holt et al	Human	Invasive	-	-	-	-	-	-	-	-	-	-	-	0	NA	NA
5197_7_6	ERS011871	ERR025574	2009	Holt et al	Human	Invasive	-	-	-	-	-	-	-	-	-	-	-	1	NA	NA
5197_7_7	ERS011872	ERR025575	2006	Holt et al	Animal	Unknown	-	-	-	-	-	-	-	-	-	-	-	0	NA	NA
5197_7_8	ERS011873	ERR025576	2009	Holt et al	Human	Invasive	-	-	-	-	-	-	-	-	-	-	-	0	NA	NA
5197_8_11	ERS011900	ERR025581	Unknown	Holt et al	Human	Invasive	-	-	-	-	-	-	-	-	-	-	-	1	NA	NA
5197_8_2	ERS011891	ERR025583	2005	Holt et al	Human	Invasive	-	-	-	-	-	-	-	-	-	-	-	0	NA	NA
5197_8_3	ERS011892	ERR025584	2006	Holt et al	Human	Invasive	-	-	-	-	-	-	-	-	-	-	-	0	NA	NA
5197_8_4	ERS011893	ERR025585	2006	Holt et al	Human	Invasive	-	-	-	-	-	-	-	-	-	-	-	0	NA	NA
5197_8_5	ERS011894	ERR025586	2007	Holt et al	Human	Invasive	-	-	-	-	-	-	-	-	-	-	-	0	NA	NA
5197_8_6	ERS011895	ERR025587	2007	Holt et al	Human	Invasive	-	-	-	-	-	-	-	-	-	-	-	0	NA	NA
5197_8_7	ERS011896	ERR025588	2006	Holt et al	Animal	Unknown	-	-	-	-	-	-	-	-	-	-	-	0	NA	NA
5197_8_8	ERS011897	ERR025589	2008	Holt et al	Human	Invasive	-	-	-	-	-	-	-	-	-	-	-	1	NA	NA
5235_1_10	ERS011983	ERR025593	2007	Holt et al	Human	Unknown	-	-	-	-	-	-	-	-	-	-	-	0	NA	NA
5235_1_11	ERS011984	ERR025594	2007	Holt et al	Human	Colonising	-	-	-	-	-	-	-	-	-	-	-	0	NA	NA
5235_1_2	ERS011975	ERR025596	2007	Holt et al	Human	Invasive	-	-	-	-	-	-	-	-	-	-	-	0	NA	NA
5235_1_3	ERS011976	ERR025597	2007	Holt et al	Human	Invasive	-	-	-	-	-	-	-	-	-	-	-	0	NA	NA
5235_1_4	ERS011977	ERR025598	2007	Holt et al	Human	Invasive	-	-	-	-	-	-	-	-	-	-	-	0	NA	NA
5235_1_5	ERS011978	ERR025599	2007	Holt et al	Human	Invasive	-	-	-	-	-	-	-	-	-	-	-	0	NA	NA
5235_1_6	ERS011979	ERR025600	2007	Holt et al	Human	Invasive	-	-	-	-	-	-	-	-	-	-	-	0	NA	NA
5235_1_7	ERS011980	ERR025601	2007	Holt et al	Human	Colonising	-	-	-	-	-	-	-	-	-	-	-	0	NA	NA
5235_1_8	ERS011981	ERR025602	2007	Holt et al	Human	Unknown	-	-	-	-	-	-	-	-	-	-	-	0	NA	NA
5235_1_9	ERS011982	ERR025603	2007	Holt et al	Human	Unknown	-	-	-	-	-	-	-	-	-	-	-	0	NA	NA
5235_2_1	ERS011986	ERR025605	2007	Holt et al	Human	Unknown	-	-	-	-	-	-	-	-	-	-	-	0	NA	NA
5235_2_11	ERS011996	ERR025607	2005	Holt et al	Environmental	Unknown	-	-	-	-	-	-	-	-	-	-	-	1	NA	NA
5235_2_12	ERS011997	ERR025608	2005	Holt et al	Environmental	Unknown	-	-	-	-	-	-	-	-	-	-	-	0	NA	NA
5235_2_2	ERS011987	ERR025609	2007	Holt et al	Human	Colonising	-	-	-	-	-	-	-	-	-	-	-	1	NA	NA
5235_2_3	ERS011988	ERR025610	2007	Holt et al	Human	Colonising	-	-	-	-	-	-	-	-	-	-	-	0	NA	NA
5235_2_4	ERS011989	ERR025611	2007	Holt et al	Human	Unknown	-	-	-	-	-	-	-	-	-	-	-	0	NA	NA
5235_2_5	ERS011990	ERR025612	2007	Holt et al	Human	Unknown	-	-	-	-	-	-	-	-	-	-	-	0	NA	NA
5235_2_6	ERS011991	ERR025613	2005	Holt et al	Animal	Unknown	-	-	-	-	-	-	-	-	-	-	-	0	NA	NA
5235_2_7	ERS011992	ERR025614	2005	Holt et al	Environmental	Unknown	-	-	-	-	-	-	-	-	-	-	-	0	NA	NA
5235_2_8	ERS011993	ERR025615	2007	Holt et al	Animal	Unknown	-	-	-	-	-	-	-	-	-	-	-	0	NA	NA
5235_3_1	ERS011998	ERR025618	2007	Holt et al	Animal	Unknown	-	-	-	-	-	-	-	-	-	-	-	0	NA	NA
5235_3_11	ERS012008	ERR025620	2006	Holt et al	Animal	Unknown	-	-	-	-	-	-	-	-	-	-	-	0	NA	NA
5235_3_12	ERS012009	ERR025621	2006	Holt et al	Animal	Unknown	-	-	-	-	-	-	-	-	-	-	-	0	NA	NA
5235_3_2	ERS011999	ERR025622	2007	Holt et al	Animal	Unknown	-	-	-	-	-	-	-	-	-	-	-	0	NA	NA
5235_3_4	ERS012001	ERR025624	2007	Holt et al	Animal	Unknown	-	-	-	-	-	-	-	-	-	-	-	1	NA	NA
5235_3_5	ERS012002	ERR025625	2006	Holt et al	Human	Invasive	-	-	-	-	-	-	-	-	-	-	-	0	NA	NA
5235_3_7	ERS012004	ERR025627	2007	Holt et al	Animal	Unknown	-	-	-	-	-	-	-	-	-	-	-	0	NA	NA
5235_3_8	ERS012005	ERR025628	2006	Holt et al	Human	Invasive	-	-	-	-	-	-	-	-	-	-	-	0	NA	NA
5235_5_11	ERS012020	ERR025633	2009	Holt et al	Human	Invasive	-	-	-	-	-	-	-	-	-	-	-	0	NA	NA
5235_5_2	ERS012011	ERR025635	2009	Holt et al	Human	Invasive	-	-	-	-	-	-	-	-	-	-	-	0	NA	NA
5235_5_3	ERS012012	ERR025636	2009	Holt et al	Human	Invasive	-	-	-	-	-	-	-	-	-	-	-	1	NA	NA
5235_5_5	ERS012014	ERR025638	2009	Holt et al	Human	Invasive	-	-	-	-	-	-	-	-	-	-	-	0	NA	NA
5235_5_8	ERS012017	ERR025641	2009	Holt et al	Human	Invasive	-	-	-	-	-	-	-	-	-	-	-	1	NA	NA
5235_6_1	ERS012022	ERR025644	2009	Holt et al	Human	Invasive	-	-	-	-	-	-	-	-	-	-	-	0	NA	NA
5235_6_10	ERS012031	ERR025645	2009	Holt et al	Human	Invasive	-	-	-	-	-	-	-	-	-	-	-	1	NA	NA
5235_6_11	ERS012032	ERR025646	2005	Holt et al	Human	Invasive	-	-	-	-	-	-	-	-	-	-	-	1	NA	NA
5235_6_12	ERS012033	ERR025647	2005	Holt et al	Human	Invasive	-	-	-	-	-	-	-	-	-	-	-	1	NA	NA
5235_6_2	ERS012023	ERR025648	2009	Holt et al	Human	Invasive	-	-	-	-	-	-	-	-	-	-	-	1	NA	NA
5235_6_3	ERS012024	ERR025649	2009	Holt et al	Human	Invasive	-	-	-	-	-	-	-	-	-	-	-	0	NA	NA
5235_6_5	ERS012026	ERR025651	2008	Holt et al	Human	Unknown	-	-	-	-	-	-	-	-	-	-	-	0	NA	NA
5235_6_6	ERS012027	ERR025652	2009	Holt et al	Human	Invasive	-	-	-	-	-	-	-	-	-	-	-	0	NA	NA
5235_6_8	ERS012029	ERR025654	2008	Holt et al	Human	Invasive	-	-	-	-	-	-	-	-	-	-	-	0	NA	NA
5235_6_9	ERS012030	ERR025655	2009	Holt et al	Human	Invasive	-	-	-	-	-	-	-	-	-	-	-	0	NA	NA
5235_7_1	ERS012034	ERR025657	2005	Holt et al	Human	Unknown	-	-	-	-	-	-	-	-	-	-	-	0	NA	NA
5235_7_10	ERS012043	ERR025658	2005	Holt et al	Human	Invasive	-	-	-	-	-	-	-	-	-	-	-	0	NA	NA
5235_7_11	ERS012044	ERR025659	2005	Holt et al	Human	Invasive	-	-	-	-	-	-	-	-	-	-	-	0	NA	NA
5235_7_12	ERS012045	ERR025660	2005	Holt et al	Human	Invasive	-	-	-	-	-	-	-	-	-	-	-	1	NA	NA
5235_7_2	ERS012035	ERR025661	2005	Holt et al	Human	Unknown	-	-	-	-	-	-	-	-	-	-	-	1	NA	NA
5235_7_3	ERS012036	ERR025662	2005	Holt et al	Human	Unknown	-	-	-	-	-	-	-	-	-	-	-	1	NA	NA
5235_7_4	ERS012037	ERR025663	2005	Holt et al	Human	Invasive	-	-	-	-	-	-	-	-	-	-	-	1	NA	NA
5235_7_5	ERS012038	ERR025664	2005	Holt et al	Human	Invasive	-	-	-	-	-	-	-	-	-	-	-	1	NA	NA
5235_7_8	ERS012041	ERR025667	2005	Holt et al	Human	Invasive	-	-	-	-	-	-	-	-	-	-	-	1	NA	NA
5235_7_9	ERS012042	ERR025668	2005	Holt et al	Human	Invasive	-	-	-	-	-	-	-	-	-	-	-	0	NA	NA
5235_8_10	ERS011792	ERR025671	2008	Holt et al	Human	Invasive	-	-	-	-	-	-	-	-	-	-	-	0	NA	NA
5235_8_2	ERS011784	ERR025673	2008	Holt et al	Human	Invasive	-	-	-	-	-	-	-	-	-	-	-	0	NA	NA
5235_8_3	ERS011785	ERR025674	2008	Holt et al	Human	Invasive	-	-	-	-	-	-	-	-	-	-	-	1	NA	NA
5235_8_4	ERS011786	ERR025675	2008	Holt et al	Human	Invasive	-	-	-	-	-	-	-	-	-	-	-	0	NA	NA
5235_8_5	ERS011787	ERR025676	2008	Holt et al	Human	Invasive	-	-	-	-	-	-	-	-	-	-	-	0	NA	NA
5235_8_6	ERS011788	ERR025677	2008	Holt et al	Human	Invasive	-	-	-	-	-	-	-	-	-	-	-	0	NA	NA
5235_8_7	ERS011789	ERR025678	2006	Holt et al	Animal	Unknown	-	-	-	-	-	-	-	-	-	-	-	0	NA	NA
5235_8_8	ERS011790	ERR025679	2007	Holt et al	Human	Invasive	-	-	-	-	-	-	-	-	-	-	-	1	NA	NA
5235_8_9	ERS011791	ERR025680	2009	Holt et al	Human	Unknown	-	-	-	-	-	-	-	-	-	-	-	1	NA	NA
5299_1_1	ERS011962	ERR025979	2006	Holt et al	Animal	Unknown	-	-	-	-	-	-	-	-	-	-	-	0	NA	NA
5299_1_10	ERS011971	ERR025980	2007	Holt et al	Human	Invasive	-	-	-	-	-	-	-	-	-	-	-	0	NA	NA
5299_1_11	ERS011972	ERR025981	2007	Holt et al	Human	Invasive	-	-	-	-	-	-	-	-	-	-	-	0	NA	NA
5299_1_12	ERS011973	ERR025982	2007	Holt et al	Human	Invasive	-	-	-	-	-	-	-	-	-	-	-	0	NA	NA
5299_1_2	ERS011963	ERR025983	2006	Holt et al	Animal	Unknown	-	-	-	-	-	-	-	-	-	-	-	0	NA	NA
5299_1_3	ERS011964	ERR025984	2006	Holt et al	Animal	Unknown	-	-	-	-	-	-	-	-	-	-	-	0	NA	NA
5299_1_4	ERS011965	ERR025985	2006	Holt et al	Animal	Unknown	-	-	-	-	-	-	-	-	-	-	-	0	NA	NA
5299_1_7	ERS011968	ERR025988	2007	Holt et al	Human	Invasive	-	-	-	-	-	-	-	-	-	-	-	1	NA	NA
5299_1_8	ERS011969	ERR025989	2007	Holt et al	Human	Invasive	-	-	-	-	-	-	-	-	-	-	-	0	NA	NA
5299_1_9	ERS011970	ERR025990	2007	Holt et al	Human	Invasive	-	-	-	-	-	-	-	-	-	-	-	1	NA	NA
5299_7_1	ERS012046	ERR025992	2005	Holt et al	Human	Invasive	-	-	-	-	-	-	-	-	-	-	-	0	NA	NA
5299_7_10	ERS012055	ERR025993	2009	Holt et al	Animal	Unknown	-	-	-	-	-	-	-	-	-	-	-	1	NA	NA
5299_7_2	ERS012047	ERR025994	2005	Holt et al	Human	Invasive	-	-	-	-	-	-	-	-	-	-	-	0	NA	NA
5299_7_3	ERS012048	ERR025995	2005	Holt et al	Human	Invasive	-	-	-	-	-	-	-	-	-	-	-	1	NA	NA
5299_7_4	ERS012049	ERR025996	2005	Holt et al	Human	Invasive	-	-	-	-	-	-	-	-	-	-	-	1	NA	NA
5299_7_5	ERS012050	ERR025997	2005	Holt et al	Human	Invasive	-	-	-	-	-	-	-	-	-	-	-	1	NA	NA
5299_7_6	ERS012051	ERR025998	2005	Holt et al	Human	Invasive	-	-	-	-	-	-	-	-	-	-	-	1	NA	NA
5299_7_7	ERS012052	ERR025999	2006	Holt et al	Animal	Unknown	-	-	-	-	-	-	-	-	-	-	-	0	NA	NA
5299_7_8	ERS012053	ERR026000	2005	Holt et al	Human	Unknown	-	-	-	-	-	-	-	-	-	-	-	0	NA	NA
5299_7_9	ERS012054	ERR026001	2005	Holt et al	Human	Invasive	-	-	-	-	-	-	-	-	-	-	-	1	NA	NA
